# Supplementary material for: ORSO (Online Resource for Social Omics): A data-driven social network connecting scientists to genomics datasets
Source: PLoS Comput Biol. 2020 Jan 24;16(1):e1007571. doi: 10.1371/journal.pcbi.1007571 (PMC7001987; doi:10.1371/journal.pcbi.1007571)
Supplement: S1 Table — Datasets are organized by assembly and experiment type. For each assembly and experiment type, the number of datasets and distinct cell types and protein targets are given. (XLSX) [file pcbi.1007571.s002.xlsx]

## Sheet: SuppTable1
Assembly	Experiment Type	Organism	Dataset Counts	Distinct Cell Types	Distinct Targets
GRCh38	ChIP-seq	Homo sapiens	6231	314	707
GRCh38	RNA-seq	Homo sapiens	1453	288	0
GRCh38	shRNA knockdown followed by RNA-seq	Homo sapiens	1062	2	256
GRCh38	DNase-seq	Homo sapiens	911	256	0
GRCh38	eCLIP	Homo sapiens	529	3	245
GRCh38	RAMPAGE	Homo sapiens	239	89	0
GRCh38	CRISPRi followed by RNA-seq	Homo sapiens	168	1	75
GRCh38	whole-genome shotgun bisulfite sequencing	Homo sapiens	128	60	0
GRCh38	CAGE	Homo sapiens	120	32	0
GRCh38	CRISPR genome editing followed by RNA-seq	Homo sapiens	100	2	29
GRCh38	siRNA knockdown followed by RNA-seq	Homo sapiens	100	3	36
GRCh38	microRNA-seq	Homo sapiens	69	24	0
GRCh38	single cell isolation followed by RNA-seq	Homo sapiens	50	6	0
GRCh38	ATAC-seq	Homo sapiens	48	27	0
GRCh38	genetic modification followed by DNase-seq	Homo sapiens	22	1	0
hg19	ChIP-seq	Homo sapiens	7545	297	735
hg19	RNA-seq	Homo sapiens	1845	276	0
hg19	shRNA knockdown followed by RNA-seq	Homo sapiens	1048	2	255
hg19	DNase-seq	Homo sapiens	874	273	0
hg19	eCLIP	Homo sapiens	529	3	245
hg19	RAMPAGE	Homo sapiens	219	88	0
hg19	CRISPRi followed by RNA-seq	Homo sapiens	166	1	74
hg19	CAGE	Homo sapiens	130	34	0
hg19	CRISPR genome editing followed by RNA-seq	Homo sapiens	100	2	29
hg19	Repli-seq	Homo sapiens	96	15	0
hg19	Repli-chip	Homo sapiens	73	33	0
hg19	single cell isolation followed by RNA-seq	Homo sapiens	50	6	0
hg19	RNA-PET	Homo sapiens	43	12	0
hg19	genetic modification followed by DNase-seq	Homo sapiens	40	1	0
hg19	FAIRE-seq	Homo sapiens	37	30	0
hg19	HiC	Homo sapiens	20	20	0
hg19	RIP-seq	Homo sapiens	16	2	4
hg19	ChIA-PET	Homo sapiens	15	5	3
hg19	siRNA knockdown followed by RNA-seq	Homo sapiens	12	2	2
hg19	microRNA-seq	Homo sapiens	4	2	0
hg19	MNase-seq	Homo sapiens	2	2	0
mm10	ChIP-seq	Mus musculus	962	40	65
mm10	RNA-seq	Mus musculus	388	64	0
mm10	microRNA-seq	Mus musculus	156	16	0
mm10	DNase-seq	Mus musculus	148	46	0
mm10	whole-genome shotgun bisulfite sequencing	Mus musculus	144	12	0
mm10	single cell isolation followed by RNA-seq	Mus musculus	86	11	0
mm10	ATAC-seq	Mus musculus	84	23	0
mm9	ChIP-seq	Mus musculus	456	30	65
mm9	RNA-seq	Mus musculus	185	54	0
mm9	DNase-seq	Mus musculus	124	44	0
mm9	Repli-chip	Mus musculus	33	16	0
dm6	ChIP-seq	Drosophila melanogaster	692	3	318
dm3	ChIP-seq	Drosophila melanogaster	692	3	318
dm3	RNA-seq	Drosophila melanogaster	172	36	0
ce11	ChIP-seq	Caenorhabditis elegans	807	2	235
ce10	ChIP-seq	Caenorhabditis elegans	800	2	235
