# Supplementary material for: ORSO (Online Resource for Social Omics): A data-driven social network connecting scientists to genomics datasets
Source: PLoS Comput Biol. 2020 Jan 24;16(1):e1007571. doi: 10.1371/journal.pcbi.1007571 (PMC7001987; doi:10.1371/journal.pcbi.1007571)
Supplement: S2 Table — Listed are key ontology classes whose children are considered similar by ORSO. Parent classes were selected to reflect biological organization of samples. For instance, classes in the BRENDA Tissue and Enzyme Source Ontology were selected to reflect organ system-level organization. For each selected ontology class, the class ID, class name, and ontology are given. (XLSX) [file pcbi.1007571.s003.xlsx]

## Sheet: SuppTable2
Class ID	Class Name	Ontology	Metadata Field
BTO:0002666	adult stem cell	BRENDA Tissue and Enzyme Source Ontology	Cell type
BTO:0000174	embryonic structure	BRENDA Tissue and Enzyme Source Ontology	Cell type
BTO:0000570	hematopoietic system	BRENDA Tissue and Enzyme Source Ontology	Cell type
BTO:0005810	immune system	BRENDA Tissue and Enzyme Source Ontology	Cell type
BTO:0000634	integument	BRENDA Tissue and Enzyme Source Ontology	Cell type
BTO:0000421	connective tissue	BRENDA Tissue and Enzyme Source Ontology	Cell type
BTO:0001486	skeletal system	BRENDA Tissue and Enzyme Source Ontology	Cell type
BTO:0001485	muscular system	BRENDA Tissue and Enzyme Source Ontology	Cell type
BTO:0001492	limb	BRENDA Tissue and Enzyme Source Ontology	Cell type
BTO:0000203	respiratory system	BRENDA Tissue and Enzyme Source Ontology	Cell type
BTO:0000088	cardiovascular system	BRENDA Tissue and Enzyme Source Ontology	Cell type
BTO:0003091	urogenital system	BRENDA Tissue and Enzyme Source Ontology	Cell type
BTO:0000522	gland	BRENDA Tissue and Enzyme Source Ontology	Cell type
BTO:0001491	viscus	BRENDA Tissue and Enzyme Source Ontology	Cell type
BTO:0001484	nervous system	BRENDA Tissue and Enzyme Source Ontology	Cell type
BTO:0000282	head	BRENDA Tissue and Enzyme Source Ontology	Cell type
BTO:0000202	sense organ	BRENDA Tissue and Enzyme Source Ontology	Cell type
GO:0045944	positive regulation of transcription from RNA polymerase II promoter	Gene Ontology	Target
GO:0000122	negative regulation of transcription from RNA polymerase II promoter	Gene Ontology	Target
EMO:0000002	At active promoters	Epigenetic Modification Ontology	Target
EMO:0000007	At inactive promoters	Epigenetic Modification Ontology	Target
EMO:0000010	At poised promoters	Epigenetic Modification Ontology	Target
EMO:0000012	At active enhancers	Epigenetic Modification Ontology	Target
EMO:0000014	At inactive enhancers	Epigenetic Modification Ontology	Target
EMO:0000017	At active genes	Epigenetic Modification Ontology	Target
EMO:0000020	At inactive genes	Epigenetic Modification Ontology	Target
