# Supplementary material for: ORSO (Online Resource for Social Omics): A data-driven social network connecting scientists to genomics datasets
Source: PLoS Comput Biol. 2020 Jan 24;16(1):e1007571. doi: 10.1371/journal.pcbi.1007571 (PMC7001987; doi:10.1371/journal.pcbi.1007571)
Supplement: S3 Table — MLP models were trained to predict which key parent ontology classes (described in S2 Table) describe a given dataset. Independent models were trained for each combination of experiment type, metadata field, assembly, and genomic feature type. Only validated ENCODE datasets were used to train each model. Datasets were split into training, validation, and test sets using an 80/10/10 split. (XLSX) [file pcbi.1007571.s004.xlsx]

## Sheet: SuppTable3
Assembly	Feature type	Experiment type	Metadata field	Test accuracy	Available ENCODE datasets	Number of training datasets	Number of validation datasets	Number of test datasets
GRCh38	enhancer	ChIP-seq	cell_type	0.502347	4278	3426	424	428
GRCh38	genebody	ChIP-seq	cell_type	0.50939	4278	3426	424	428
GRCh38	mRNA	ChIP-seq	cell_type	0.495305	4278	3426	424	428
GRCh38	promoter	ChIP-seq	cell_type	0.488263	4278	3426	424	428
GRCh38	enhancer	ChIP-seq	target	0.701657	4278	3426	424	428
GRCh38	genebody	ChIP-seq	target	0.754144	4278	3426	424	428
GRCh38	mRNA	ChIP-seq	target	0.748619	4278	3426	424	428
GRCh38	promoter	ChIP-seq	target	0.737569	4278	3426	424	428
GRCh38	enhancer	RNA-seq	cell_type	0.508475	1193	954	119	120
GRCh38	genebody	RNA-seq	cell_type	0.601695	1193	954	119	120
GRCh38	mRNA	RNA-seq	cell_type	0.567797	1193	954	119	120
GRCh38	promoter	RNA-seq	cell_type	0.5	1193	954	119	120
GRCh38	enhancer	shRNA knockdown followed by RNA-seq	cell_type	0.738318	1062	849	106	107
GRCh38	genebody	shRNA knockdown followed by RNA-seq	cell_type	0.766355	1062	849	106	107
GRCh38	mRNA	shRNA knockdown followed by RNA-seq	cell_type	0.560748	1062	849	106	107
GRCh38	promoter	shRNA knockdown followed by RNA-seq	cell_type	0.588785	1062	849	106	107
GRCh38	enhancer	shRNA knockdown followed by RNA-seq	target	0.769231	1062	849	106	107
GRCh38	genebody	shRNA knockdown followed by RNA-seq	target	0.615385	1062	849	106	107
GRCh38	mRNA	shRNA knockdown followed by RNA-seq	target	0.846154	1062	849	106	107
GRCh38	promoter	shRNA knockdown followed by RNA-seq	target	0.846154	1062	849	106	107
GRCh38	enhancer	DNase-seq	cell_type	0.534091	911	728	91	92
GRCh38	genebody	DNase-seq	cell_type	0.602273	911	728	91	92
GRCh38	mRNA	DNase-seq	cell_type	0.522727	911	728	91	92
GRCh38	promoter	DNase-seq	cell_type	0.454545	911	728	91	92
GRCh38	enhancer	eCLIP	cell_type	0.660377	529	423	53	53
GRCh38	genebody	eCLIP	cell_type	0.584906	529	423	53	53
GRCh38	mRNA	eCLIP	cell_type	0.528302	529	423	53	53
GRCh38	promoter	eCLIP	cell_type	0.566038	529	423	53	53
GRCh38	enhancer	eCLIP	target	1	529	423	53	53
GRCh38	genebody	eCLIP	target	1	529	423	53	53
GRCh38	mRNA	eCLIP	target	1	529	423	53	53
GRCh38	promoter	eCLIP	target	0.8	529	423	53	53
GRCh38	enhancer	RAMPAGE	cell_type	0.5	239	191	24	24
GRCh38	genebody	RAMPAGE	cell_type	0.708333	239	191	24	24
GRCh38	mRNA	RAMPAGE	cell_type	0.75	239	191	24	24
GRCh38	promoter	RAMPAGE	cell_type	0.666667	239	191	24	24
GRCh38	enhancer	CRISPRi followed by RNA-seq	cell_type	1	168	134	17	17
GRCh38	genebody	CRISPRi followed by RNA-seq	cell_type	1	168	134	17	17
GRCh38	mRNA	CRISPRi followed by RNA-seq	cell_type	1	168	134	17	17
GRCh38	promoter	CRISPRi followed by RNA-seq	cell_type	1	168	134	17	17
GRCh38	enhancer	CRISPRi followed by RNA-seq	target	0.75	168	134	17	17
GRCh38	genebody	CRISPRi followed by RNA-seq	target	0.416667	168	134	17	17
GRCh38	mRNA	CRISPRi followed by RNA-seq	target	0.5	168	134	17	17
GRCh38	promoter	CRISPRi followed by RNA-seq	target	0.583333	168	134	17	17
GRCh38	enhancer	whole-genome shotgun bisulfite sequencing	cell_type	0.692308	128	102	13	13
GRCh38	genebody	whole-genome shotgun bisulfite sequencing	cell_type	0.692308	128	102	13	13
GRCh38	mRNA	whole-genome shotgun bisulfite sequencing	cell_type	0.384615	128	102	13	13
GRCh38	promoter	whole-genome shotgun bisulfite sequencing	cell_type	0.461538	128	102	13	13
GRCh38	enhancer	CAGE	cell_type	0.75	120	96	12	12
GRCh38	genebody	CAGE	cell_type	0.666667	120	96	12	12
GRCh38	mRNA	CAGE	cell_type	0.333333	120	96	12	12
GRCh38	promoter	CAGE	cell_type	0.416667	120	96	12	12
GRCh38	enhancer	CRISPR genome editing followed by RNA-seq	cell_type	0.7	100	80	10	10
GRCh38	genebody	CRISPR genome editing followed by RNA-seq	cell_type	0.9	100	80	10	10
GRCh38	mRNA	CRISPR genome editing followed by RNA-seq	cell_type	0.8	100	80	10	10
GRCh38	promoter	CRISPR genome editing followed by RNA-seq	cell_type	0.9	100	80	10	10
GRCh38	enhancer	CRISPR genome editing followed by RNA-seq	target	1	100	80	10	10
GRCh38	genebody	CRISPR genome editing followed by RNA-seq	target	1	100	80	10	10
GRCh38	mRNA	CRISPR genome editing followed by RNA-seq	target	1	100	80	10	10
GRCh38	promoter	CRISPR genome editing followed by RNA-seq	target	1	100	80	10	10
GRCh38	enhancer	siRNA knockdown followed by RNA-seq	cell_type	0.9	100	80	10	10
GRCh38	genebody	siRNA knockdown followed by RNA-seq	cell_type	0.7	100	80	10	10
GRCh38	mRNA	siRNA knockdown followed by RNA-seq	cell_type	1	100	80	10	10
GRCh38	promoter	siRNA knockdown followed by RNA-seq	cell_type	0.9	100	80	10	10
GRCh38	enhancer	siRNA knockdown followed by RNA-seq	target	0.6	100	80	10	10
GRCh38	genebody	siRNA knockdown followed by RNA-seq	target	0.6	100	80	10	10
GRCh38	mRNA	siRNA knockdown followed by RNA-seq	target	0.8	100	80	10	10
GRCh38	promoter	siRNA knockdown followed by RNA-seq	target	0.6	100	80	10	10
hg19	enhancer	ChIP-seq	cell_type	0.540909	4502	3605	446	451
hg19	genebody	ChIP-seq	cell_type	0.527273	4502	3605	446	451
hg19	mRNA	ChIP-seq	cell_type	0.579545	4502	3605	446	451
hg19	promoter	ChIP-seq	cell_type	0.547727	4502	3605	446	451
hg19	enhancer	ChIP-seq	target	0.762463	4502	3605	446	451
hg19	genebody	ChIP-seq	target	0.739003	4502	3605	446	451
hg19	mRNA	ChIP-seq	target	0.812317	4502	3605	446	451
hg19	promoter	ChIP-seq	target	0.777126	4502	3605	446	451
hg19	enhancer	RNA-seq	cell_type	0.547009	1180	945	117	118
hg19	genebody	RNA-seq	cell_type	0.521368	1180	945	117	118
hg19	mRNA	RNA-seq	cell_type	0.547009	1180	945	117	118
hg19	promoter	RNA-seq	cell_type	0.700855	1180	945	117	118
hg19	enhancer	shRNA knockdown followed by RNA-seq	cell_type	0.8	1048	839	104	105
hg19	genebody	shRNA knockdown followed by RNA-seq	cell_type	0.866667	1048	839	104	105
hg19	mRNA	shRNA knockdown followed by RNA-seq	cell_type	0.495238	1048	839	104	105
hg19	promoter	shRNA knockdown followed by RNA-seq	cell_type	0.695238	1048	839	104	105
hg19	enhancer	shRNA knockdown followed by RNA-seq	target	0.923077	1048	839	104	105
hg19	genebody	shRNA knockdown followed by RNA-seq	target	0.692308	1048	839	104	105
hg19	mRNA	shRNA knockdown followed by RNA-seq	target	0.923077	1048	839	104	105
hg19	promoter	shRNA knockdown followed by RNA-seq	target	0.846154	1048	839	104	105
hg19	enhancer	DNase-seq	cell_type	0.52381	874	699	87	88
hg19	genebody	DNase-seq	cell_type	0.583333	874	699	87	88
hg19	mRNA	DNase-seq	cell_type	0.583333	874	699	87	88
hg19	promoter	DNase-seq	cell_type	0.666667	874	699	87	88
hg19	enhancer	eCLIP	cell_type	0.45283	529	423	53	53
hg19	genebody	eCLIP	cell_type	0.490566	529	423	53	53
hg19	mRNA	eCLIP	cell_type	0.528302	529	423	53	53
hg19	promoter	eCLIP	cell_type	0.603774	529	423	53	53
hg19	enhancer	eCLIP	target	1	529	423	53	53
hg19	genebody	eCLIP	target	1	529	423	53	53
hg19	mRNA	eCLIP	target	1	529	423	53	53
hg19	promoter	eCLIP	target	0.8	529	423	53	53
hg19	enhancer	RAMPAGE	cell_type	0.5	219	175	22	22
hg19	genebody	RAMPAGE	cell_type	0.590909	219	175	22	22
hg19	mRNA	RAMPAGE	cell_type	0.590909	219	175	22	22
hg19	promoter	RAMPAGE	cell_type	0.590909	219	175	22	22
hg19	enhancer	CRISPRi followed by RNA-seq	cell_type	1	166	132	17	17
hg19	genebody	CRISPRi followed by RNA-seq	cell_type	1	166	132	17	17
hg19	mRNA	CRISPRi followed by RNA-seq	cell_type	1	166	132	17	17
hg19	promoter	CRISPRi followed by RNA-seq	cell_type	1	166	132	17	17
hg19	enhancer	CRISPRi followed by RNA-seq	target	0.5	166	132	17	17
hg19	genebody	CRISPRi followed by RNA-seq	target	0.583333	166	132	17	17
hg19	mRNA	CRISPRi followed by RNA-seq	target	0.833333	166	132	17	17
hg19	promoter	CRISPRi followed by RNA-seq	target	0.75	166	132	17	17
hg19	enhancer	CAGE	cell_type	0.538462	130	104	13	13
hg19	genebody	CAGE	cell_type	0.538462	130	104	13	13
hg19	mRNA	CAGE	cell_type	0.615385	130	104	13	13
hg19	promoter	CAGE	cell_type	1	130	104	13	13
hg19	enhancer	CRISPR genome editing followed by RNA-seq	cell_type	1	100	80	10	10
hg19	genebody	CRISPR genome editing followed by RNA-seq	cell_type	1	100	80	10	10
hg19	mRNA	CRISPR genome editing followed by RNA-seq	cell_type	0.6	100	80	10	10
hg19	promoter	CRISPR genome editing followed by RNA-seq	cell_type	0.6	100	80	10	10
hg19	enhancer	CRISPR genome editing followed by RNA-seq	target	1	100	80	10	10
hg19	genebody	CRISPR genome editing followed by RNA-seq	target	0	100	80	10	10
hg19	mRNA	CRISPR genome editing followed by RNA-seq	target	1	100	80	10	10
hg19	promoter	CRISPR genome editing followed by RNA-seq	target	1	100	80	10	10
mm10	enhancer	ChIP-seq	cell_type	0.428571	906	725	90	91
mm10	genebody	ChIP-seq	cell_type	0.483516	906	725	90	91
mm10	mRNA	ChIP-seq	cell_type	0.384615	906	725	90	91
mm10	promoter	ChIP-seq	cell_type	0.43956	906	725	90	91
mm10	enhancer	ChIP-seq	target	0.627907	906	725	90	91
mm10	genebody	ChIP-seq	target	0.639535	906	725	90	91
mm10	mRNA	ChIP-seq	target	0.744186	906	725	90	91
mm10	promoter	ChIP-seq	target	0.732558	906	725	90	91
mm10	enhancer	RNA-seq	cell_type	0.641026	386	308	39	39
mm10	genebody	RNA-seq	cell_type	0.717949	386	308	39	39
mm10	mRNA	RNA-seq	cell_type	0.487179	386	308	39	39
mm10	promoter	RNA-seq	cell_type	0.717949	386	308	39	39
mm10	enhancer	microRNA-seq	cell_type	0.4375	156	124	16	16
mm10	genebody	microRNA-seq	cell_type	0.4375	156	124	16	16
mm10	mRNA	microRNA-seq	cell_type	0.9375	156	124	16	16
mm10	promoter	microRNA-seq	cell_type	0.625	156	124	16	16
mm10	enhancer	DNase-seq	cell_type	0.466667	148	118	15	15
mm10	genebody	DNase-seq	cell_type	0.533333	148	118	15	15
mm10	mRNA	DNase-seq	cell_type	0.333333	148	118	15	15
mm10	promoter	DNase-seq	cell_type	0.466667	148	118	15	15
mm10	enhancer	whole-genome shotgun bisulfite sequencing	cell_type	0.933333	144	114	15	15
mm10	genebody	whole-genome shotgun bisulfite sequencing	cell_type	0.933333	144	114	15	15
mm10	mRNA	whole-genome shotgun bisulfite sequencing	cell_type	0.8	144	114	15	15
mm10	promoter	whole-genome shotgun bisulfite sequencing	cell_type	0.6	144	114	15	15
mm9	enhancer	ChIP-seq	cell_type	0.565217	456	364	46	46
mm9	genebody	ChIP-seq	cell_type	0.434783	456	364	46	46
mm9	mRNA	ChIP-seq	cell_type	0.304348	456	364	46	46
mm9	promoter	ChIP-seq	cell_type	0.478261	456	364	46	46
mm9	enhancer	ChIP-seq	target	0.588235	456	364	46	46
mm9	genebody	ChIP-seq	target	0.676471	456	364	46	46
mm9	mRNA	ChIP-seq	target	0.735294	456	364	46	46
mm9	promoter	ChIP-seq	target	0.735294	456	364	46	46
mm9	enhancer	RNA-seq	cell_type	0.789474	185	147	19	19
mm9	genebody	RNA-seq	cell_type	0.789474	185	147	19	19
mm9	mRNA	RNA-seq	cell_type	0.631579	185	147	19	19
mm9	promoter	RNA-seq	cell_type	0.578947	185	147	19	19
mm9	enhancer	DNase-seq	cell_type	0.461538	124	98	13	13
mm9	genebody	DNase-seq	cell_type	0.538462	124	98	13	13
mm9	mRNA	DNase-seq	cell_type	0.461538	124	98	13	13
mm9	promoter	DNase-seq	cell_type	0.461538	124	98	13	13
dm6	enhancer	ChIP-seq	target	0.466667	692	553	69	70
dm6	genebody	ChIP-seq	target	0.666667	692	553	69	70
dm6	mRNA	ChIP-seq	target	0.733333	692	553	69	70
dm6	promoter	ChIP-seq	target	0.733333	692	553	69	70
dm3	enhancer	ChIP-seq	target	0.6	692	553	69	70
dm3	genebody	ChIP-seq	target	0.733333	692	553	69	70
dm3	mRNA	ChIP-seq	target	0.733333	692	553	69	70
dm3	promoter	ChIP-seq	target	0.733333	692	553	69	70
dm3	enhancer	RNA-seq	cell_type	1	172	137	17	18
dm3	genebody	RNA-seq	cell_type	0.8	172	137	17	18
dm3	mRNA	RNA-seq	cell_type	0.8	172	137	17	18
dm3	promoter	RNA-seq	cell_type	0.9	172	137	17	18
ce11	enhancer	ChIP-seq	target	0.818182	807	646	80	81
ce11	genebody	ChIP-seq	target	0.818182	807	646	80	81
ce11	mRNA	ChIP-seq	target	0.636364	807	646	80	81
ce11	promoter	ChIP-seq	target	0.909091	807	646	80	81
ce10	enhancer	ChIP-seq	target	0.818182	800	640	80	80
ce10	genebody	ChIP-seq	target	0.727273	800	640	80	80
ce10	mRNA	ChIP-seq	target	0.909091	800	640	80	80
ce10	promoter	ChIP-seq	target	0.909091	800	640	80	80
