# Supplementary material for: ORSO (Online Resource for Social Omics): A data-driven social network connecting scientists to genomics datasets
Source: PLoS Comput Biol. 2020 Jan 24;16(1):e1007571. doi: 10.1371/journal.pcbi.1007571 (PMC7001987; doi:10.1371/journal.pcbi.1007571)
Supplement: S4 Table — The timepoint and cell line are taken from associated GEO repository entries [31]. For each dataset, the ORSO cell type and target metadata fields are given as used in the example vignette. (XLSX) [file pcbi.1007571.s005.xlsx]

## Sheet: SuppTable4
GEO Entry	Dataset Name	Differentiation Timepoint	Replicate	Cell Line	ORSO Cell Type	ORSO Target
GSM2264834	C15_0d_rep1	0 days	1	C15	hESC, 0 days	None
GSM2264835	C15_0d_rep2	0 days	2	C15	hESC, 0 days	None
GSM2264836	C15_2d_rep1	2 days	1	C15	hESC, 2 days	None
GSM2264837	C15_2d_rep2	2 days	2	C15	hESC, 2 days	None
GSM2264838	C15_4d_rep1	4 days	1	C15	hESC, 4 days	None
GSM2264839	C15_4d_rep2	4 days	2	C15	hESC, 4 days	None
GSM2264840	C15_30d_rep1	30 days	1	C15	hESC, 30 days	None
GSM2264841	C15_30d_rep2	30 days	2	C15	hESC, 30 days	None
GSM2264842	C20_0d_rep1	0 days	1	C20	hESC, 0 days	None
GSM2264843	C20_0d_rep2	0 days	2	C20	hESC, 0 days	None
GSM2264844	C20_2d_rep1	2 days	1	C20	hESC, 2 days	None
GSM2264845	C20_2d_rep2	2 days	2	C20	hESC, 2 days	None
GSM2264846	C20_4d_rep1	4 days	1	C20	hESC, 4 days	None
GSM2264847	C20_4d_rep2	4 days	2	C20	hESC, 4 days	None
GSM2264848	C20_30d_rep1	30 days	1	C20	hESC, 30 days	None
GSM2264849	C20_30d_rep2	30 days	2	C20	hESC, 30 days	None
GSM2264850	H1_0d_rep1	0 days	1	H1	hESC, 0 days	None
GSM2264851	H1_0d_rep2	0 days	2	H1	hESC, 0 days	None
GSM2264852	H1_2d_rep1	2 days	1	H1	hESC, 2 days	None
GSM2264853	H1_2d_rep2	2 days	2	H1	hESC, 2 days	None
GSM2264854	H1_4d_rep1	4 days	1	H1	hESC, 4 days	None
GSM2264855	H1_4d_rep2	4 days	2	H1	hESC, 4 days	None
GSM2264856	H1_30d_rep1	30 days	1	H1	hESC, 30 days	None
GSM2264857	H1_30d_rep2	30 days	2	H1	hESC, 30 days	None
GSM2264858	H9_0d_rep1	0 days	1	H9	hESC, 0 days	None
GSM2264859	H9_0d_rep2	0 days	2	H9	hESC, 0 days	None
GSM2264860	H9_2d_rep1	2 days	1	H9	hESC, 2 days	None
GSM2264861	H9_2d_rep2	2 days	2	H9	hESC, 2 days	None
GSM2264862	H9_4d_rep1	4 days	1	H9	hESC, 4 days	None
GSM2264863	H9_4d_rep2	4 days	2	H9	hESC, 4 days	None
GSM2264864	H9_30d_rep1	30 days	1	H9	hESC, 30 days	None
GSM2264865	H9_30d_rep2	30 days	2	H9	hESC, 30 days	None
