# Supplementary material for: ORSO (Online Resource for Social Omics): A data-driven social network connecting scientists to genomics datasets
Source: PLoS Comput Biol. 2020 Jan 24;16(1):e1007571. doi: 10.1371/journal.pcbi.1007571 (PMC7001987; doi:10.1371/journal.pcbi.1007571)
Supplement: S5 Table — Experiment name and cell type are given for each recommended experiment. Recommended experiments may be similar to multiple experiments from the RNA-seq time course. Multiple datasets are given in a comma-separated list; additional details about these datasets can be found in S4 Table. (XLSX) [file pcbi.1007571.s006.xlsx]

## Sheet: SuppTable5
Experiment Name	Cell Type	Similar Datasets
ENCSR580GSX-RNAseq-A172	A172	C15_0d_rep1, C15_0d_rep2, C15_2d_rep1, C20_0d_rep1, C20_0d_rep2, C20_4d_rep1, C20_4d_rep2, H1_0d_rep1, H1_0d_rep2, H1_2d_rep1, H1_2d_rep2, H1_4d_rep1, H1_4d_rep2, H9_0d_rep1, H9_0d_rep2, H9_2d_rep1, H9_2d_rep2
ENCSR236OON-RNAseq-AdiposeTissue	adipose tissue	C15_30d_rep1, C15_30d_rep2, C20_30d_rep1, C20_30d_rep2, H1_30d_rep1, H1_30d_rep2, H9_30d_rep1, H9_30d_rep2
ENCSR995BHD-RNAseq-Aorta	aorta	C15_30d_rep1, C15_30d_rep2, C20_30d_rep1, C20_30d_rep2, H1_30d_rep1, H1_30d_rep2, H9_30d_rep1, H9_30d_rep2
ENCSR000AAA-RNAseq-AorticSmoothMuscleCell	aortic smooth muscle cell	C15_30d_rep1, C15_30d_rep2, C20_30d_rep1, C20_30d_rep2, H1_30d_rep1, H1_30d_rep2, H9_30d_rep1, H9_30d_rep2
ENCSR719PXC-RNAseq-AscendingAorta	ascending aorta	C15_30d_rep1, C15_30d_rep2, C20_30d_rep1, C20_30d_rep2, H1_30d_rep1, H1_30d_rep2, H9_30d_rep1, H9_30d_rep2
ENCSR233IJT-RNAseq-Astrocyte	astrocyte	C15_0d_rep1, C15_0d_rep2, C15_2d_rep1, C20_0d_rep1, C20_0d_rep2, C20_4d_rep1, C20_4d_rep2, H1_0d_rep1, H1_0d_rep2, H1_2d_rep1, H1_2d_rep2, H1_4d_rep1, H1_4d_rep2, H9_0d_rep1, H9_0d_rep2, H9_2d_rep1, H9_2d_rep2
ENCSR449GLL-RNAseq-BCell	B cell	C15_0d_rep2, C20_0d_rep1, C20_0d_rep2, H1_0d_rep1, H1_0d_rep2, H9_0d_rep1, H9_0d_rep2
ENCSR000CTW-RNAseq-BCell	B cell	C15_0d_rep2, C20_0d_rep1, C20_0d_rep2, H1_0d_rep1, H1_0d_rep2, H9_0d_rep1, H9_0d_rep2
ENCSR000CTV-RNAseq-BCell	B cell	C15_0d_rep2, C20_0d_rep1, C20_0d_rep2, H1_0d_rep1, H1_0d_rep2, H9_0d_rep1, H9_0d_rep2
ENCSR000BYK-RNAseq-Be2c	BE2C	C15_0d_rep1, C15_0d_rep2, C15_2d_rep1, C20_0d_rep1, C20_0d_rep2, C20_4d_rep1, C20_4d_rep2, H1_0d_rep1, H1_0d_rep2, H1_2d_rep1, H1_2d_rep2, H1_4d_rep1, H1_4d_rep2, H9_0d_rep1, H9_0d_rep2, H9_2d_rep1, H9_2d_rep2
ENCSR023VVO-RNAseq-BipolarNeuron	bipolar neuron	C15_0d_rep1, C15_0d_rep2, C15_2d_rep1, C20_0d_rep1, C20_0d_rep2, C20_4d_rep1, C20_4d_rep2, H1_0d_rep1, H1_0d_rep2, H1_2d_rep1, H1_2d_rep2, H1_4d_rep1, H1_4d_rep2, H9_0d_rep1, H9_0d_rep2, H9_2d_rep1, H9_2d_rep2
ENCSR968WKR-RNAseq-BipolarNeuron	bipolar neuron	C15_0d_rep1, C15_0d_rep2, C15_2d_rep1, C20_0d_rep1, C20_0d_rep2, C20_4d_rep1, C20_4d_rep2, H1_0d_rep1, H1_0d_rep2, H1_2d_rep1, H1_2d_rep2, H1_4d_rep1, H1_4d_rep2, H9_0d_rep1, H9_0d_rep2, H9_2d_rep1, H9_2d_rep2
ENCSR000AAB-RNAseq-BladderMicrovascularEndothelialCell	bladder microvascular endothelial cell	C15_30d_rep1, C15_30d_rep2, C20_30d_rep1, C20_30d_rep2, H1_30d_rep1, H1_30d_rep2, H9_30d_rep1, H9_30d_rep2
ENCSR000AAE-RNAseq-BronchialSmoothMuscleCell	bronchial smooth muscle cell	C20_30d_rep1, C20_30d_rep2, H1_30d_rep2, H9_30d_rep1, H9_30d_rep2
ENCSR110BDY-RNAseq-CardiacAtriumFibroblast	cardiac atrium fibroblast	C15_30d_rep1, C15_30d_rep2, C20_30d_rep1, C20_30d_rep2, H1_30d_rep1, H1_30d_rep2, H9_30d_rep1, H9_30d_rep2
ENCSR379YAE-RNAseq-CardiacMuscleCell	cardiac muscle cell	C15_30d_rep1, C15_30d_rep2, C20_30d_rep1, C20_30d_rep2, H1_30d_rep1, H1_30d_rep2, H9_30d_rep1, H9_30d_rep2
ENCSR294NDO-RNAseq-CardiacMuscleCell	cardiac muscle cell	C15_30d_rep1, C15_30d_rep2, C20_30d_rep1, C20_30d_rep2, H1_30d_rep1, H1_30d_rep2, H9_30d_rep1, H9_30d_rep2
ENCSR369RVN-RNAseq-CardiacVentricleFibroblast	cardiac ventricle fibroblast	C15_30d_rep1, C15_30d_rep2, C20_30d_rep1, C20_30d_rep2, H1_30d_rep1, H1_30d_rep2, H9_30d_rep1, H9_30d_rep2
ENCSR905LVO-RNAseq-Cd14positiveMonocyte	CD14-positive monocyte	C15_0d_rep2, C20_0d_rep1, C20_0d_rep2, H1_0d_rep1, H1_0d_rep2, H9_0d_rep1, H9_0d_rep2
ENCSR000CTY-RNAseq-Cd14positiveMonocyte	CD14-positive monocyte	C15_0d_rep2, C20_0d_rep1, C20_0d_rep2, H1_0d_rep1, H1_0d_rep2, H9_0d_rep1, H9_0d_rep2
ENCSR000CUC-RNAseq-Cd14positiveMonocyte	CD14-positive monocyte	C15_0d_rep2, C20_0d_rep1, C20_0d_rep2, H1_0d_rep1, H1_0d_rep2, H9_0d_rep1, H9_0d_rep2
ENCSR545MEZ-RNAseq-Cd4positive,AlphabetaTCell	CD4-positive, alpha-beta T cell	C15_0d_rep2, C20_0d_rep1, C20_0d_rep2, H1_0d_rep1, H1_0d_rep2, H9_0d_rep1, H9_0d_rep2
ENCSR463JBR-RNAseq-Cd4positive,AlphabetaTCell	CD4-positive, alpha-beta T cell	C15_0d_rep2, C20_0d_rep1, C20_0d_rep2, H1_0d_rep1, H1_0d_rep2, H9_0d_rep1, H9_0d_rep2
ENCSR861QKF-RNAseq-Cd8positive,AlphabetaTCell	CD8-positive, alpha-beta T cell	C15_0d_rep2, C20_0d_rep1, C20_0d_rep2, H1_0d_rep1, H1_0d_rep2, H9_0d_rep1, H9_0d_rep2
ENCSR944FLL-RNAseq-Cd8positive,AlphabetaTCell	CD8-positive, alpha-beta T cell	C15_0d_rep2, C20_0d_rep1, C20_0d_rep2, H1_0d_rep1, H1_0d_rep2, H9_0d_rep1, H9_0d_rep2
ENCSR830HIN-RNAseq-CommonMyeloidProgenitor,Cd34positive	common myeloid progenitor, CD34-positive	C15_0d_rep2, C20_0d_rep1, C20_0d_rep2, H1_0d_rep1, H1_0d_rep2, H9_0d_rep1, H9_0d_rep2
ENCSR892ZUK-RNAseq-DendriticCell	dendritic cell	C15_0d_rep2, C20_0d_rep1, C20_0d_rep2, H1_0d_rep1, H1_0d_rep2, H9_0d_rep1, H9_0d_rep2
ENCSR670MXT-RNAseq-DendriticCell	dendritic cell	C15_0d_rep2, C20_0d_rep1, C20_0d_rep2, H1_0d_rep1, H1_0d_rep2, H9_0d_rep1, H9_0d_rep2
ENCSR332SRS-RNAseq-DendriticCell	dendritic cell	C15_0d_rep2, C20_0d_rep1, C20_0d_rep2, H1_0d_rep1, H1_0d_rep2, H9_0d_rep1, H9_0d_rep2
ENCSR682CFV-RNAseq-DendriticCell	dendritic cell	C15_0d_rep2, C20_0d_rep1, C20_0d_rep2, H1_0d_rep1, H1_0d_rep2, H9_0d_rep1, H9_0d_rep2
ENCSR536GUD-RNAseq-DendriticCell	dendritic cell	C15_0d_rep2, C20_0d_rep1, C20_0d_rep2, H1_0d_rep1, H1_0d_rep2, H9_0d_rep1, H9_0d_rep2
ENCSR146PLL-RNAseq-DendriticCell	dendritic cell	C15_0d_rep2, C20_0d_rep1, C20_0d_rep2, H1_0d_rep1, H1_0d_rep2, H9_0d_rep1, H9_0d_rep2
ENCSR178SNP-RNAseq-DendriticCell	dendritic cell	C15_0d_rep2, C20_0d_rep1, C20_0d_rep2, H1_0d_rep1, H1_0d_rep2, H9_0d_rep1, H9_0d_rep2
ENCSR652RSO-RNAseq-DendriticCell	dendritic cell	C15_0d_rep2, C20_0d_rep1, C20_0d_rep2, H1_0d_rep1, H1_0d_rep2, H9_0d_rep1, H9_0d_rep2
ENCSR707JVU-RNAseq-DendriticCell	dendritic cell	C15_0d_rep2, C20_0d_rep1, C20_0d_rep2, H1_0d_rep1, H1_0d_rep2, H9_0d_rep1, H9_0d_rep2
ENCSR975YGW-RNAseq-DendriticCell	dendritic cell	C15_0d_rep2, C20_0d_rep1, C20_0d_rep2, H1_0d_rep1, H1_0d_rep2, H9_0d_rep1, H9_0d_rep2
ENCSR022BYE-RNAseq-DendriticCell	dendritic cell	C15_0d_rep2, C20_0d_rep1, C20_0d_rep2, H1_0d_rep1, H1_0d_rep2, H9_0d_rep1, H9_0d_rep2
ENCSR571IUZ-RNAseq-DendriticCell	dendritic cell	C15_0d_rep2, C20_0d_rep1, C20_0d_rep2, H1_0d_rep1, H1_0d_rep2, H9_0d_rep1, H9_0d_rep2
ENCSR084JIA-RNAseq-DendriticCell	dendritic cell	C15_0d_rep2, C20_0d_rep1, C20_0d_rep2, H1_0d_rep1, H1_0d_rep2, H9_0d_rep1, H9_0d_rep2
ENCSR916YUR-RNAseq-DendriticCell	dendritic cell	C15_0d_rep2, C20_0d_rep1, C20_0d_rep2, H1_0d_rep1, H1_0d_rep2, H9_0d_rep1, H9_0d_rep2
ENCSR760INS-RNAseq-DendriticCell	dendritic cell	C15_0d_rep2, C20_0d_rep1, C20_0d_rep2, H1_0d_rep1, H1_0d_rep2, H9_0d_rep1, H9_0d_rep2
ENCSR519NFO-RNAseq-DendriticCell	dendritic cell	C15_0d_rep2, C20_0d_rep1, C20_0d_rep2, H1_0d_rep1, H1_0d_rep2, H9_0d_rep1, H9_0d_rep2
ENCSR476TKU-RNAseq-DendriticCell	dendritic cell	C15_0d_rep2, C20_0d_rep1, C20_0d_rep2, H1_0d_rep1, H1_0d_rep2, H9_0d_rep1, H9_0d_rep2
ENCSR227MWL-RNAseq-DendriticCell	dendritic cell	C15_0d_rep2, C20_0d_rep1, C20_0d_rep2, H1_0d_rep1, H1_0d_rep2, H9_0d_rep1, H9_0d_rep2
ENCSR870DRE-RNAseq-DendriticCell	dendritic cell	C15_0d_rep2, C20_0d_rep1, C20_0d_rep2, H1_0d_rep1, H1_0d_rep2, H9_0d_rep1, H9_0d_rep2
ENCSR475TVN-RNAseq-DendriticCell	dendritic cell	C15_0d_rep2, C20_0d_rep1, C20_0d_rep2, H1_0d_rep1, H1_0d_rep2, H9_0d_rep1, H9_0d_rep2
ENCSR000AAI-RNAseq-DermisBloodVesselEndothelialCell	dermis blood vessel endothelial cell	C15_30d_rep1, C15_30d_rep2, C20_30d_rep1, C20_30d_rep2, H1_30d_rep1, H1_30d_rep2, H9_30d_rep1, H9_30d_rep2
ENCSR000AAJ-RNAseq-DermisLymphaticVesselEndothelialCell	dermis lymphatic vessel endothelial cell	C15_30d_rep1, C15_30d_rep2, C20_30d_rep1, C20_30d_rep2, H1_30d_rep1, H1_30d_rep2, H9_30d_rep1, H9_30d_rep2
ENCSR000AAK-RNAseq-DermisMicrovascularLymphaticVesselEndothelialCell	dermis microvascular lymphatic vessel endothelial cell	C15_30d_rep1, C15_30d_rep2, C20_30d_rep1, C20_30d_rep2, H1_30d_rep1, H1_30d_rep2, H9_30d_rep1, H9_30d_rep2
ENCSR851BRK-RNAseq-EctodermalCell	ectodermal cell	C15_0d_rep1, C15_0d_rep2, C15_2d_rep1, C20_0d_rep1, C20_0d_rep2, C20_4d_rep1, C20_4d_rep2, H1_0d_rep1, H1_0d_rep2, H1_2d_rep1, H1_2d_rep2, H1_4d_rep1, H1_4d_rep2, H9_0d_rep1, H9_0d_rep2, H9_2d_rep1, H9_2d_rep2
ENCSR872LTT-RNAseq-EctodermalCell	ectodermal cell	C15_0d_rep1, C15_0d_rep2, C15_2d_rep1, C20_0d_rep1, C20_0d_rep2, C20_4d_rep1, C20_4d_rep2, H1_0d_rep1, H1_0d_rep2, H1_2d_rep1, H1_2d_rep2, H1_4d_rep1, H1_4d_rep2, H9_0d_rep1, H9_0d_rep2, H9_2d_rep1, H9_2d_rep2
ENCSR382XJF-RNAseq-EctodermalCell	ectodermal cell	C15_0d_rep1, C15_0d_rep2, C15_2d_rep1, C20_0d_rep1, C20_0d_rep2, C20_4d_rep1, C20_4d_rep2, H1_0d_rep1, H1_0d_rep2, H1_2d_rep1, H1_2d_rep2, H1_4d_rep1, H1_4d_rep2, H9_0d_rep1, H9_0d_rep2, H9_2d_rep1, H9_2d_rep2
ENCSR593AMV-RNAseq-EctodermalCell	ectodermal cell	C15_0d_rep1, C15_0d_rep2, C15_2d_rep1, C20_0d_rep1, C20_0d_rep2, C20_4d_rep1, C20_4d_rep2, H1_0d_rep1, H1_0d_rep2, H1_2d_rep1, H1_2d_rep2, H1_4d_rep1, H1_4d_rep2, H9_0d_rep1, H9_0d_rep2, H9_2d_rep1, H9_2d_rep2
ENCSR472PBS-RNAseq-EndodermalCell	endodermal cell	C15_0d_rep1, C15_0d_rep2, C15_2d_rep1, C20_0d_rep1, C20_0d_rep2, C20_4d_rep1, C20_4d_rep2, H1_0d_rep1, H1_0d_rep2, H1_2d_rep1, H1_2d_rep2, H1_4d_rep1, H1_4d_rep2, H9_0d_rep1, H9_0d_rep2, H9_2d_rep1, H9_2d_rep2
ENCSR002CTR-RNAseq-EndodermalCell	endodermal cell	C15_0d_rep1, C15_0d_rep2, C15_2d_rep1, C20_0d_rep1, C20_0d_rep2, C20_4d_rep1, C20_4d_rep2, H1_0d_rep1, H1_0d_rep2, H1_2d_rep1, H1_2d_rep2, H1_4d_rep1, H1_4d_rep2, H9_0d_rep1, H9_0d_rep2, H9_2d_rep1, H9_2d_rep2
ENCSR919MZM-RNAseq-EndometrialMicrovascularEndothelialCells	endometrial microvascular endothelial cells	C15_30d_rep1, C15_30d_rep2, C20_30d_rep1, C20_30d_rep2, H1_30d_rep1, H1_30d_rep2, H9_30d_rep1, H9_30d_rep2
ENCSR000AAF-RNAseq-EndothelialCellOfCoronaryArtery	endothelial cell of coronary artery	C15_30d_rep1, C15_30d_rep2, C20_30d_rep1, C20_30d_rep2, H1_30d_rep1, H1_30d_rep2, H9_30d_rep1, H9_30d_rep2
ENCSR000CPA-RNAseq-EndothelialCellOfUmbilicalVein	endothelial cell of umbilical vein	C15_30d_rep1, C15_30d_rep2, C20_30d_rep1, C20_30d_rep2, H1_30d_rep1, H1_30d_rep2, H9_30d_rep1, H9_30d_rep2
ENCSR000CQH-RNAseq-EndothelialCellOfUmbilicalVein	endothelial cell of umbilical vein	C15_30d_rep1, C15_30d_rep2, C20_30d_rep1, C20_30d_rep2, H1_30d_rep1, H1_30d_rep2, H9_30d_rep1, H9_30d_rep2
ENCSR000CPB-RNAseq-EndothelialCellOfUmbilicalVein	endothelial cell of umbilical vein	C15_30d_rep1, C15_30d_rep2, C20_30d_rep1, C20_30d_rep2, H1_30d_rep1, H1_30d_rep2, H9_30d_rep1, H9_30d_rep2
ENCSR000CQG-RNAseq-EndothelialCellOfUmbilicalVein	endothelial cell of umbilical vein	C15_30d_rep1, C15_30d_rep2, C20_30d_rep1, C20_30d_rep2, H1_30d_rep1, H1_30d_rep2, H9_30d_rep1, H9_30d_rep2
ENCSR654UPQ-RNAseq-EndothelialCellOfUmbilicalVein	endothelial cell of umbilical vein	C15_30d_rep1, C15_30d_rep2, C20_30d_rep1, C20_30d_rep2, H1_30d_rep1, H1_30d_rep2, H9_30d_rep1, H9_30d_rep2
ENCSR000COZ-RNAseq-EndothelialCellOfUmbilicalVein	endothelial cell of umbilical vein	C15_30d_rep1, C15_30d_rep2, C20_30d_rep1, C20_30d_rep2, H1_30d_rep1, H1_30d_rep2, H9_30d_rep1, H9_30d_rep2
ENCSR000EYS-RNAseq-EndothelialCellOfUmbilicalVein	endothelial cell of umbilical vein	C15_30d_rep1, C15_30d_rep2, C20_30d_rep1, C20_30d_rep2, H1_30d_rep1, H1_30d_rep2, H9_30d_rep1, H9_30d_rep2
ENCSR000AAT-RNAseq-EpithelialCellOfUmbilicalArtery	epithelial cell of umbilical artery	C15_30d_rep1, C15_30d_rep2, C20_30d_rep1, C20_30d_rep2, H1_30d_rep1, H1_30d_rep2, H9_30d_rep1, H9_30d_rep2
ENCSR182CBU-RNAseq-EsophagusMuscularisMucosa	esophagus muscularis mucosa	C20_30d_rep1, C20_30d_rep2, H1_30d_rep2, H9_30d_rep1, H9_30d_rep2
ENCSR750ETS-RNAseq-EsophagusMuscularisMucosa	esophagus muscularis mucosa	C20_30d_rep1, C20_30d_rep2, H1_30d_rep2, H9_30d_rep1, H9_30d_rep2
ENCSR620LQN-RNAseq-EsophagusMuscularisMucosa	esophagus muscularis mucosa	C20_30d_rep1, C20_30d_rep2, H1_30d_rep2, H9_30d_rep1, H9_30d_rep2
ENCSR098BUF-RNAseq-EsophagusMuscularisMucosa	esophagus muscularis mucosa	C20_30d_rep1, C20_30d_rep2, H1_30d_rep2, H9_30d_rep1, H9_30d_rep2
ENCSR000CPM-RNAseq-FibroblastOfLung	fibroblast of lung	C15_0d_rep1, C15_0d_rep2, C15_2d_rep1, C20_0d_rep1, C20_0d_rep2, C20_4d_rep1, C20_4d_rep2, H1_0d_rep1, H1_0d_rep2, H1_2d_rep1, H1_2d_rep2, H1_4d_rep1, H1_4d_rep2, H9_0d_rep1, H9_0d_rep2, H9_2d_rep1, H9_2d_rep2
ENCSR000AAO-RNAseq-FibroblastOfLung	fibroblast of lung	C20_30d_rep1, C20_30d_rep2, H1_30d_rep2, H9_30d_rep1, H9_30d_rep2
ENCSR000COO-RNAseq-FibroblastOfLung	fibroblast of lung	C15_0d_rep1, C15_0d_rep2, C15_2d_rep1, C20_0d_rep1, C20_0d_rep2, C20_4d_rep1, C20_4d_rep2, H1_0d_rep1, H1_0d_rep2, H1_2d_rep1, H1_2d_rep2, H1_4d_rep1, H1_4d_rep2, H9_0d_rep1, H9_0d_rep2, H9_2d_rep1, H9_2d_rep2
ENCSR000CUJ-RNAseq-FibroblastOfTheAorticAdventitia	fibroblast of the aortic adventitia	C20_30d_rep1, C20_30d_rep2, H1_30d_rep2, H9_30d_rep1, H9_30d_rep2
ENCSR000CUL-RNAseq-FibroblastOfVillousMesenchyme	fibroblast of villous mesenchyme	C20_30d_rep1, C20_30d_rep2, H1_30d_rep2, H9_30d_rep1, H9_30d_rep2
ENCSR711NGL-RNAseq-ForelimbMuscle	forelimb muscle	C20_30d_rep1, C20_30d_rep2, H1_30d_rep2, H9_30d_rep1, H9_30d_rep2
ENCSR609NZM-RNAseq-GastrocnemiusMedialis	gastrocnemius medialis	C20_30d_rep1, C20_30d_rep2, H1_30d_rep2, H9_30d_rep1, H9_30d_rep2
ENCSR967JPI-RNAseq-GastrocnemiusMedialis	gastrocnemius medialis	C20_30d_rep1, C20_30d_rep2, H1_30d_rep2, H9_30d_rep1, H9_30d_rep2
ENCSR678TMV-RNAseq-GastrocnemiusMedialis	gastrocnemius medialis	C20_30d_rep1, C20_30d_rep2, H1_30d_rep2, H9_30d_rep1, H9_30d_rep2
ENCSR853BNH-RNAseq-GastrocnemiusMedialis	gastrocnemius medialis	C20_30d_rep1, C20_30d_rep2, H1_30d_rep2, H9_30d_rep1, H9_30d_rep2
ENCSR528ZKN-RNAseq-GastroesophagealSphincter	gastroesophageal sphincter	C20_30d_rep1, C20_30d_rep2, H1_30d_rep2, H9_30d_rep1, H9_30d_rep2
ENCSR035SKV-RNAseq-GastroesophagealSphincter	gastroesophageal sphincter	C20_30d_rep1, C20_30d_rep2, H1_30d_rep2, H9_30d_rep1, H9_30d_rep2
ENCSR485WBR-RNAseq-GastroesophagealSphincter	gastroesophageal sphincter	C20_30d_rep1, C20_30d_rep2, H1_30d_rep2, H9_30d_rep1, H9_30d_rep2
ENCSR740YMS-RNAseq-GastroesophagealSphincter	gastroesophageal sphincter	C20_30d_rep1, C20_30d_rep2, H1_30d_rep2, H9_30d_rep1, H9_30d_rep2
ENCSR878EUT-RNAseq-GlomerularEndothelialCell	glomerular endothelial cell	C15_30d_rep1, C15_30d_rep2, C20_30d_rep1, C20_30d_rep2, H1_30d_rep1, H1_30d_rep2, H9_30d_rep1, H9_30d_rep2
ENCSR000COQ-RNAseq-Gm12878	GM12878	C15_0d_rep2, C20_0d_rep1, C20_0d_rep2, H1_0d_rep1, H1_0d_rep2, H9_0d_rep1, H9_0d_rep2
ENCSR889TRN-RNAseq-Gm12878	GM12878	C15_0d_rep2, C20_0d_rep1, C20_0d_rep2, H1_0d_rep1, H1_0d_rep2, H9_0d_rep1, H9_0d_rep2
ENCSR000AED-RNAseq-Gm12878	GM12878	C15_0d_rep2, C20_0d_rep1, C20_0d_rep2, H1_0d_rep1, H1_0d_rep2, H9_0d_rep1, H9_0d_rep2
ENCSR000AEC-RNAseq-Gm12878	GM12878	C15_0d_rep2, C20_0d_rep1, C20_0d_rep2, H1_0d_rep1, H1_0d_rep2, H9_0d_rep1, H9_0d_rep2
ENCSR000COR-RNAseq-Gm12878	GM12878	C15_0d_rep2, C20_0d_rep1, C20_0d_rep2, H1_0d_rep1, H1_0d_rep2, H9_0d_rep1, H9_0d_rep2
ENCSR000COS-RNAseq-Gm12878	GM12878	C15_0d_rep2, C20_0d_rep1, C20_0d_rep2, H1_0d_rep1, H1_0d_rep2, H9_0d_rep1, H9_0d_rep2
ENCSR843RJV-RNAseq-Gm12878	GM12878	C15_0d_rep2, C20_0d_rep1, C20_0d_rep2, H1_0d_rep1, H1_0d_rep2, H9_0d_rep1, H9_0d_rep2
ENCSR297UBP-RNAseq-Gm12878	GM12878	C15_0d_rep2, C20_0d_rep1, C20_0d_rep2, H1_0d_rep1, H1_0d_rep2, H9_0d_rep1, H9_0d_rep2
ENCSR000AEF-RNAseq-Gm12878	GM12878	C15_0d_rep2, C20_0d_rep1, C20_0d_rep2, H1_0d_rep1, H1_0d_rep2, H9_0d_rep1, H9_0d_rep2
ENCSR000CQF-RNAseq-Gm12878	GM12878	C15_0d_rep2, C20_0d_rep1, C20_0d_rep2, H1_0d_rep1, H1_0d_rep2, H9_0d_rep1, H9_0d_rep2
ENCSR000CVO-RNAseq-Gm12878	GM12878	C15_0d_rep2, C20_0d_rep1, C20_0d_rep2, H1_0d_rep1, H1_0d_rep2, H9_0d_rep1, H9_0d_rep2
ENCSR077AZT-RNAseq-Gm12878	GM12878	C15_0d_rep2, C20_0d_rep1, C20_0d_rep2, H1_0d_rep1, H1_0d_rep2, H9_0d_rep1, H9_0d_rep2
ENCSR000BZT-RNAseq-Gm12878	GM12878	C15_0d_rep2, C20_0d_rep1, C20_0d_rep2, H1_0d_rep1, H1_0d_rep2, H9_0d_rep1, H9_0d_rep2
ENCSR000AEJ-RNAseq-Gm12878	GM12878	C15_0d_rep2, C20_0d_rep1, C20_0d_rep2, H1_0d_rep1, H1_0d_rep2, H9_0d_rep1, H9_0d_rep2
ENCSR000CVE-RNAseq-Gm12878	GM12878	C15_0d_rep2, C20_0d_rep1, C20_0d_rep2, H1_0d_rep1, H1_0d_rep2, H9_0d_rep1, H9_0d_rep2
ENCSR000AEG-RNAseq-Gm12878	GM12878	C15_0d_rep2, C20_0d_rep1, C20_0d_rep2, H1_0d_rep1, H1_0d_rep2, H9_0d_rep1, H9_0d_rep2
ENCSR000AEH-RNAseq-Gm12878	GM12878	C15_0d_rep2, C20_0d_rep1, C20_0d_rep2, H1_0d_rep1, H1_0d_rep2, H9_0d_rep1, H9_0d_rep2
ENCSR000CVT-RNAseq-Gm12878	GM12878	C15_0d_rep2, C20_0d_rep1, C20_0d_rep2, H1_0d_rep1, H1_0d_rep2, H9_0d_rep1, H9_0d_rep2
ENCSR000CQV-RNAseq-Gm12878	GM12878	C15_0d_rep1, C15_0d_rep2, C15_2d_rep1, C20_0d_rep1, C20_0d_rep2, C20_4d_rep1, C20_4d_rep2, H1_0d_rep1, H1_0d_rep2, H1_2d_rep1, H1_2d_rep2, H1_4d_rep1, H1_4d_rep2, H9_0d_rep1, H9_0d_rep2, H9_2d_rep1, H9_2d_rep2
ENCSR000EYN-RNAseq-Gm12878	GM12878	C15_0d_rep2, C20_0d_rep1, C20_0d_rep2, H1_0d_rep1, H1_0d_rep2, H9_0d_rep1, H9_0d_rep2
ENCSR000CPO-RNAseq-Gm12878	GM12878	C15_0d_rep2, C20_0d_rep1, C20_0d_rep2, H1_0d_rep1, H1_0d_rep2, H9_0d_rep1, H9_0d_rep2
ENCSR000AEE-RNAseq-Gm12878	GM12878	C15_0d_rep2, C20_0d_rep1, C20_0d_rep2, H1_0d_rep1, H1_0d_rep2, H9_0d_rep1, H9_0d_rep2
ENCSR000CWK-RNAseq-Gm12891	GM12891	C15_0d_rep2, C20_0d_rep1, C20_0d_rep2, H1_0d_rep1, H1_0d_rep2, H9_0d_rep1, H9_0d_rep2
ENCSR000CWL-RNAseq-Gm12892	GM12892	C15_0d_rep2, C20_0d_rep1, C20_0d_rep2, H1_0d_rep1, H1_0d_rep2, H9_0d_rep1, H9_0d_rep2
ENCSR722POQ-RNAseq-Gm23338	GM23338	C15_0d_rep2, C20_0d_rep1, C20_0d_rep2, H1_0d_rep1, H1_0d_rep2, H9_0d_rep1, H9_0d_rep2
ENCSR748GVH-RNAseq-Gm23338	GM23338	C15_0d_rep1, C15_0d_rep2, C15_2d_rep1, C20_0d_rep1, C20_0d_rep2, C20_4d_rep1, C20_4d_rep2, H1_0d_rep1, H1_0d_rep2, H1_2d_rep1, H1_2d_rep2, H1_4d_rep1, H1_4d_rep2, H9_0d_rep1, H9_0d_rep2, H9_2d_rep1, H9_2d_rep2
ENCSR938LSP-RNAseq-Gm23338	GM23338	C15_0d_rep1, C15_0d_rep2, C15_2d_rep1, C20_0d_rep1, C20_0d_rep2, C20_4d_rep1, C20_4d_rep2, H1_0d_rep1, H1_0d_rep2, H1_2d_rep1, H1_2d_rep2, H1_4d_rep1, H1_4d_rep2, H9_0d_rep1, H9_0d_rep2, H9_2d_rep1, H9_2d_rep2
ENCSR911GQI-RNAseq-H1hesc	H1-hESC	C15_0d_rep1, C15_0d_rep2, C15_2d_rep1, C20_0d_rep1, C20_0d_rep2, C20_4d_rep1, C20_4d_rep2, H1_0d_rep1, H1_0d_rep2, H1_2d_rep1, H1_2d_rep2, H1_4d_rep1, H1_4d_rep2, H9_0d_rep1, H9_0d_rep2, H9_2d_rep1, H9_2d_rep2
ENCSR043RSE-RNAseq-H1hesc	H1-hESC	C15_0d_rep1, C15_0d_rep2, C15_2d_rep1, C20_0d_rep1, C20_0d_rep2, C20_4d_rep1, C20_4d_rep2, H1_0d_rep1, H1_0d_rep2, H1_2d_rep1, H1_2d_rep2, H1_4d_rep1, H1_4d_rep2, H9_0d_rep1, H9_0d_rep2, H9_2d_rep1, H9_2d_rep2
ENCSR000COV-RNAseq-H1hesc	H1-hESC	C15_0d_rep1, C15_0d_rep2, C15_2d_rep1, C20_0d_rep1, C20_0d_rep2, C20_4d_rep1, C20_4d_rep2, H1_0d_rep1, H1_0d_rep2, H1_2d_rep1, H1_2d_rep2, H1_4d_rep1, H1_4d_rep2, H9_0d_rep1, H9_0d_rep2, H9_2d_rep1, H9_2d_rep2
ENCSR537BCG-RNAseq-H1hesc	H1-hESC	C15_0d_rep1, C15_0d_rep2, C15_2d_rep1, C20_0d_rep1, C20_0d_rep2, C20_4d_rep1, C20_4d_rep2, H1_0d_rep1, H1_0d_rep2, H1_2d_rep1, H1_2d_rep2, H1_4d_rep1, H1_4d_rep2, H9_0d_rep1, H9_0d_rep2, H9_2d_rep1, H9_2d_rep2
ENCSR962TBJ-RNAseq-H1hesc	H1-hESC	C15_0d_rep1, C15_0d_rep2, C15_2d_rep1, C20_0d_rep1, C20_0d_rep2, C20_4d_rep1, C20_4d_rep2, H1_0d_rep1, H1_0d_rep2, H1_2d_rep1, H1_2d_rep2, H1_4d_rep1, H1_4d_rep2, H9_0d_rep1, H9_0d_rep2, H9_2d_rep1, H9_2d_rep2
ENCSR000COT-RNAseq-H1hesc	H1-hESC	C15_0d_rep1, C15_0d_rep2, C15_2d_rep1, C20_0d_rep1, C20_0d_rep2, C20_4d_rep1, C20_4d_rep2, H1_0d_rep1, H1_0d_rep2, H1_2d_rep1, H1_2d_rep2, H1_4d_rep1, H1_4d_rep2, H9_0d_rep1, H9_0d_rep2, H9_2d_rep1, H9_2d_rep2
ENCSR000BZU-RNAseq-H1hesc	H1-hESC	C15_0d_rep1, C15_0d_rep2, C15_2d_rep1, C20_0d_rep1, C20_0d_rep2, C20_4d_rep1, C20_4d_rep2, H1_0d_rep1, H1_0d_rep2, H1_2d_rep1, H1_2d_rep2, H1_4d_rep1, H1_4d_rep2, H9_0d_rep1, H9_0d_rep2, H9_2d_rep1, H9_2d_rep2
ENCSR000COU-RNAseq-H1hesc	H1-hESC	C15_0d_rep1, C15_0d_rep2, C15_2d_rep1, C20_0d_rep1, C20_0d_rep2, C20_4d_rep1, C20_4d_rep2, H1_0d_rep1, H1_0d_rep2, H1_2d_rep1, H1_2d_rep2, H1_4d_rep1, H1_4d_rep2, H9_0d_rep1, H9_0d_rep2, H9_2d_rep1, H9_2d_rep2
ENCSR000EYP-RNAseq-H1hesc	H1-hESC	C15_0d_rep1, C15_0d_rep2, C15_2d_rep1, C20_0d_rep1, C20_0d_rep2, C20_4d_rep1, C20_4d_rep2, H1_0d_rep1, H1_0d_rep2, H1_2d_rep1, H1_2d_rep2, H1_4d_rep1, H1_4d_rep2, H9_0d_rep1, H9_0d_rep2, H9_2d_rep1, H9_2d_rep2
ENCSR643QIZ-RNAseq-H1hesc	H1-hESC	C15_0d_rep1, C15_0d_rep2, C15_2d_rep1, C20_0d_rep1, C20_0d_rep2, C20_4d_rep1, C20_4d_rep2, H1_0d_rep1, H1_0d_rep2, H1_2d_rep1, H1_2d_rep2, H1_4d_rep1, H1_4d_rep2, H9_0d_rep1, H9_0d_rep2, H9_2d_rep1, H9_2d_rep2
ENCSR000COW-RNAseq-H1hesc	H1-hESC	C15_0d_rep1, C15_0d_rep2, C15_2d_rep1, C20_0d_rep1, C20_0d_rep2, C20_4d_rep1, C20_4d_rep2, H1_0d_rep1, H1_0d_rep2, H1_2d_rep1, H1_2d_rep2, H1_4d_rep1, H1_4d_rep2, H9_0d_rep1, H9_0d_rep2, H9_2d_rep1, H9_2d_rep2
ENCSR000CQR-RNAseq-H1hesc	H1-hESC	C15_0d_rep1, C15_0d_rep2, C15_2d_rep1, C20_0d_rep1, C20_0d_rep2, C20_4d_rep1, C20_4d_rep2, H1_0d_rep1, H1_0d_rep2, H1_2d_rep1, H1_2d_rep2, H1_4d_rep1, H1_4d_rep2, H9_0d_rep1, H9_0d_rep2, H9_2d_rep1, H9_2d_rep2
ENCSR670WQY-RNAseq-H1hesc	H1-hESC	C15_0d_rep1, C15_0d_rep2, C15_2d_rep1, C20_0d_rep1, C20_0d_rep2, C20_4d_rep1, C20_4d_rep2, H1_0d_rep1, H1_0d_rep2, H1_2d_rep1, H1_2d_rep2, H1_4d_rep1, H1_4d_rep2, H9_0d_rep1, H9_0d_rep2, H9_2d_rep1, H9_2d_rep2
ENCSR490SQH-RNAseq-H7hesc	H7-hESC	C15_0d_rep1, C15_0d_rep2, C15_2d_rep1, C20_0d_rep1, C20_0d_rep2, C20_4d_rep1, C20_4d_rep2, H1_0d_rep1, H1_0d_rep2, H1_2d_rep1, H1_2d_rep2, H1_4d_rep1, H1_4d_rep2, H9_0d_rep1, H9_0d_rep2, H9_2d_rep1, H9_2d_rep2
ENCSR000AEZ-RNAseq-Heart	heart	C15_30d_rep1, C15_30d_rep2, C20_30d_rep1, C20_30d_rep2, H1_30d_rep1, H1_30d_rep2, H9_30d_rep1, H9_30d_rep2
ENCSR000AHH-RNAseq-Heart	heart	C15_30d_rep1, C15_30d_rep2, C20_30d_rep1, C20_30d_rep2, H1_30d_rep1, H1_30d_rep2, H9_30d_rep1, H9_30d_rep2
ENCSR635GTY-RNAseq-Heart	heart	C15_30d_rep1, C15_30d_rep2, C20_30d_rep1, C20_30d_rep2, H1_30d_rep1, H1_30d_rep2, H9_30d_rep1, H9_30d_rep2
ENCSR047LLJ-RNAseq-Heart	heart	C15_30d_rep1, C15_30d_rep2, C20_30d_rep1, C20_30d_rep2, H1_30d_rep1, H1_30d_rep2, H9_30d_rep1, H9_30d_rep2
ENCSR863BUL-RNAseq-Heart	heart	C15_30d_rep1, C15_30d_rep2, C20_30d_rep1, C20_30d_rep2, H1_30d_rep1, H1_30d_rep2, H9_30d_rep1, H9_30d_rep2
ENCSR693CSQ-RNAseq-HeartLeftVentricle	heart left ventricle	C15_30d_rep1, C15_30d_rep2, C20_30d_rep1, C20_30d_rep2, H1_30d_rep1, H1_30d_rep2, H9_30d_rep1, H9_30d_rep2
ENCSR391VGU-RNAseq-HeartLeftVentricle	heart left ventricle	C15_30d_rep1, C15_30d_rep2, C20_30d_rep1, C20_30d_rep2, H1_30d_rep1, H1_30d_rep2, H9_30d_rep1, H9_30d_rep2
ENCSR769LNJ-RNAseq-HeartLeftVentricle	heart left ventricle	C15_30d_rep1, C15_30d_rep2, C20_30d_rep1, C20_30d_rep2, H1_30d_rep1, H1_30d_rep2, H9_30d_rep1, H9_30d_rep2
ENCSR436QDU-RNAseq-HeartLeftVentricle	heart left ventricle	C15_30d_rep1, C15_30d_rep2, C20_30d_rep1, C20_30d_rep2, H1_30d_rep1, H1_30d_rep2, H9_30d_rep1, H9_30d_rep2
ENCSR433XCV-RNAseq-HeartRightVentricle	heart right ventricle	C15_30d_rep1, C15_30d_rep2, C20_30d_rep1, C20_30d_rep2, H1_30d_rep1, H1_30d_rep2, H9_30d_rep1, H9_30d_rep2
ENCSR439SPU-RNAseq-HeartRightVentricle	heart right ventricle	C15_30d_rep1, C15_30d_rep2, C20_30d_rep1, C20_30d_rep2, H1_30d_rep1, H1_30d_rep2, H9_30d_rep1, H9_30d_rep2
ENCSR000CUA-RNAseq-HematopoieticMultipotentProgenitorCell	hematopoietic multipotent progenitor cell	C15_0d_rep2, C20_0d_rep1, C20_0d_rep2, H1_0d_rep1, H1_0d_rep2, H9_0d_rep1, H9_0d_rep2
ENCSR516VDS-RNAseq-HindlimbMuscle	hindlimb muscle	C20_30d_rep1, C20_30d_rep2, H1_30d_rep2, H9_30d_rep1, H9_30d_rep2
ENCSR067UNX-RNAseq-Ht1080	HT1080	C20_30d_rep1, C20_30d_rep2, H1_30d_rep2, H9_30d_rep1, H9_30d_rep2
ENCSR166QLP-RNAseq-Ht1080	HT1080	C20_30d_rep1, C20_30d_rep2, H1_30d_rep2, H9_30d_rep1, H9_30d_rep2
ENCSR535VTR-RNAseq-Ht1080	HT1080	C20_30d_rep1, C20_30d_rep2, H1_30d_rep2, H9_30d_rep1, H9_30d_rep2
ENCSR348EFG-RNAseq-Hues64	HUES64	C15_0d_rep1, C15_0d_rep2, C15_2d_rep1, C20_0d_rep1, C20_0d_rep2, C20_4d_rep1, C20_4d_rep2, H1_0d_rep1, H1_0d_rep2, H1_2d_rep1, H1_2d_rep2, H1_4d_rep1, H1_4d_rep2, H9_0d_rep1, H9_0d_rep2, H9_2d_rep1, H9_2d_rep2
ENCSR738PHQ-RNAseq-Hues64	HUES64	C15_0d_rep1, C15_0d_rep2, C15_2d_rep1, C20_0d_rep1, C20_0d_rep2, C20_4d_rep1, C20_4d_rep2, H1_0d_rep1, H1_0d_rep2, H1_2d_rep1, H1_2d_rep2, H1_4d_rep1, H1_4d_rep2, H9_0d_rep1, H9_0d_rep2, H9_2d_rep1, H9_2d_rep2
ENCSR000CTN-RNAseq-Imr90	IMR-90	C15_0d_rep1, C15_0d_rep2, C15_2d_rep1, C20_0d_rep1, C20_0d_rep2, C20_4d_rep1, C20_4d_rep2, H1_0d_rep1, H1_0d_rep2, H1_2d_rep1, H1_2d_rep2, H1_4d_rep1, H1_4d_rep2, H9_0d_rep1, H9_0d_rep2, H9_2d_rep1, H9_2d_rep2
ENCSR000CTQ-RNAseq-Imr90	IMR-90	C15_0d_rep1, C15_0d_rep2, C15_2d_rep1, C20_0d_rep1, C20_0d_rep2, C20_4d_rep1, C20_4d_rep2, H1_0d_rep1, H1_0d_rep2, H1_2d_rep1, H1_2d_rep2, H1_4d_rep1, H1_4d_rep2, H9_0d_rep1, H9_0d_rep2, H9_2d_rep1, H9_2d_rep2
ENCSR000CST-RNAseq-Imr90	IMR-90	C15_0d_rep1, C15_0d_rep2, C15_2d_rep1, C20_0d_rep1, C20_0d_rep2, C20_4d_rep1, C20_4d_rep2, H1_0d_rep1, H1_0d_rep2, H1_2d_rep1, H1_2d_rep2, H1_4d_rep1, H1_4d_rep2, H9_0d_rep1, H9_0d_rep2, H9_2d_rep1, H9_2d_rep2
ENCSR000CSS-RNAseq-Imr90	IMR-90	C15_0d_rep1, C15_0d_rep2, C15_2d_rep1, C20_0d_rep1, C20_0d_rep2, C20_4d_rep1, C20_4d_rep2, H1_0d_rep1, H1_0d_rep2, H1_2d_rep1, H1_2d_rep2, H1_4d_rep1, H1_4d_rep2, H9_0d_rep1, H9_0d_rep2, H9_2d_rep1, H9_2d_rep2
ENCSR000CTF-RNAseq-Imr90	IMR-90	C15_0d_rep1, C15_0d_rep2, C15_2d_rep1, C20_0d_rep1, C20_0d_rep2, C20_4d_rep1, C20_4d_rep2, H1_0d_rep1, H1_0d_rep2, H1_2d_rep1, H1_2d_rep2, H1_4d_rep1, H1_4d_rep2, H9_0d_rep1, H9_0d_rep2, H9_2d_rep1, H9_2d_rep2
ENCSR000CTK-RNAseq-Imr90	IMR-90	C15_0d_rep1, C15_0d_rep2, C15_2d_rep1, C20_0d_rep1, C20_0d_rep2, C20_4d_rep1, C20_4d_rep2, H1_0d_rep1, H1_0d_rep2, H1_2d_rep1, H1_2d_rep2, H1_4d_rep1, H1_4d_rep2, H9_0d_rep1, H9_0d_rep2, H9_2d_rep1, H9_2d_rep2
ENCSR000CTP-RNAseq-Imr90	IMR-90	C15_0d_rep1, C15_0d_rep2, C15_2d_rep1, C20_0d_rep1, C20_0d_rep2, C20_4d_rep1, C20_4d_rep2, H1_0d_rep1, H1_0d_rep2, H1_2d_rep1, H1_2d_rep2, H1_4d_rep1, H1_4d_rep2, H9_0d_rep1, H9_0d_rep2, H9_2d_rep1, H9_2d_rep2
ENCSR000CTI-RNAseq-Imr90	IMR-90	C15_0d_rep1, C15_0d_rep2, C15_2d_rep1, C20_0d_rep1, C20_0d_rep2, C20_4d_rep1, C20_4d_rep2, H1_0d_rep1, H1_0d_rep2, H1_2d_rep1, H1_2d_rep2, H1_4d_rep1, H1_4d_rep2, H9_0d_rep1, H9_0d_rep2, H9_2d_rep1, H9_2d_rep2
ENCSR000BXX-RNAseq-JurkatCloneE61	Jurkat clone E61	C15_0d_rep2, C20_0d_rep1, C20_0d_rep2, H1_0d_rep1, H1_0d_rep2, H9_0d_rep1, H9_0d_rep2
ENCSR038WEK-RNAseq-K562	K562	C15_0d_rep2, C20_0d_rep1, C20_0d_rep2, H1_0d_rep1, H1_0d_rep2, H9_0d_rep1, H9_0d_rep2
ENCSR596ACL-RNAseq-K562	K562	C15_0d_rep2, C20_0d_rep1, C20_0d_rep2, H1_0d_rep1, H1_0d_rep2, H9_0d_rep1, H9_0d_rep2
ENCSR000CPG-RNAseq-K562	K562	C15_0d_rep2, C20_0d_rep1, C20_0d_rep2, H1_0d_rep1, H1_0d_rep2, H9_0d_rep1, H9_0d_rep2
ENCSR000CWG-RNAseq-K562	K562	C15_0d_rep2, C20_0d_rep1, C20_0d_rep2, H1_0d_rep1, H1_0d_rep2, H9_0d_rep1, H9_0d_rep2
ENCSR860DWK-RNAseq-K562	K562	C15_0d_rep2, C20_0d_rep1, C20_0d_rep2, H1_0d_rep1, H1_0d_rep2, H9_0d_rep1, H9_0d_rep2
ENCSR545DKY-RNAseq-K562	K562	C15_0d_rep2, C20_0d_rep1, C20_0d_rep2, H1_0d_rep1, H1_0d_rep2, H9_0d_rep1, H9_0d_rep2
ENCSR000CPZ-RNAseq-K562	K562	C15_0d_rep2, C20_0d_rep1, C20_0d_rep2, H1_0d_rep1, H1_0d_rep2, H9_0d_rep1, H9_0d_rep2
ENCSR384ZXD-RNAseq-K562	K562	C15_0d_rep2, C20_0d_rep1, C20_0d_rep2, H1_0d_rep1, H1_0d_rep2, H9_0d_rep1, H9_0d_rep2
ENCSR000AEO-RNAseq-K562	K562	C15_0d_rep2, C20_0d_rep1, C20_0d_rep2, H1_0d_rep1, H1_0d_rep2, H9_0d_rep1, H9_0d_rep2
ENCSR000CPY-RNAseq-K562	K562	C15_0d_rep2, C20_0d_rep1, C20_0d_rep2, H1_0d_rep1, H1_0d_rep2, H9_0d_rep1, H9_0d_rep2
ENCSR000AEL-RNAseq-K562	K562	C15_0d_rep2, C20_0d_rep1, C20_0d_rep2, H1_0d_rep1, H1_0d_rep2, H9_0d_rep1, H9_0d_rep2
ENCSR000CWH-RNAseq-K562	K562	C15_0d_rep2, C20_0d_rep1, C20_0d_rep2, H1_0d_rep1, H1_0d_rep2, H9_0d_rep1, H9_0d_rep2
ENCSR000EYO-RNAseq-K562	K562	C15_0d_rep2, C20_0d_rep1, C20_0d_rep2, H1_0d_rep1, H1_0d_rep2, H9_0d_rep1, H9_0d_rep2
ENCSR000CPS-RNAseq-K562	K562	C15_0d_rep2, C20_0d_rep1, C20_0d_rep2, H1_0d_rep1, H1_0d_rep2, H9_0d_rep1, H9_0d_rep2
ENCSR530NHO-RNAseq-K562	K562	C15_0d_rep2, C20_0d_rep1, C20_0d_rep2, H1_0d_rep1, H1_0d_rep2, H9_0d_rep1, H9_0d_rep2
ENCSR000BZV-RNAseq-K562	K562	C15_0d_rep2, C20_0d_rep1, C20_0d_rep2, H1_0d_rep1, H1_0d_rep2, H9_0d_rep1, H9_0d_rep2
ENCSR000COK-RNAseq-K562	K562	C15_0d_rep2, C20_0d_rep1, C20_0d_rep2, H1_0d_rep1, H1_0d_rep2, H9_0d_rep1, H9_0d_rep2
ENCSR594NJP-RNAseq-K562	K562	C15_0d_rep2, C20_0d_rep1, C20_0d_rep2, H1_0d_rep1, H1_0d_rep2, H9_0d_rep1, H9_0d_rep2
ENCSR000CRA-RNAseq-K562	K562	C15_0d_rep2, C20_0d_rep1, C20_0d_rep2, H1_0d_rep1, H1_0d_rep2, H9_0d_rep1, H9_0d_rep2
ENCSR000CQM-RNAseq-K562	K562	C15_0d_rep2, C20_0d_rep1, C20_0d_rep2, H1_0d_rep1, H1_0d_rep2, H9_0d_rep1, H9_0d_rep2
ENCSR000CWJ-RNAseq-K562	K562	C15_0d_rep2, C20_0d_rep1, C20_0d_rep2, H1_0d_rep1, H1_0d_rep2, H9_0d_rep1, H9_0d_rep2
ENCSR637VLS-RNAseq-K562	K562	C15_0d_rep2, C20_0d_rep1, C20_0d_rep2, H1_0d_rep1, H1_0d_rep2, H9_0d_rep1, H9_0d_rep2
ENCSR000AEN-RNAseq-K562	K562	C15_0d_rep2, C20_0d_rep1, C20_0d_rep2, H1_0d_rep1, H1_0d_rep2, H9_0d_rep1, H9_0d_rep2
ENCSR000CPH-RNAseq-K562	K562	C15_0d_rep2, C20_0d_rep1, C20_0d_rep2, H1_0d_rep1, H1_0d_rep2, H9_0d_rep1, H9_0d_rep2
ENCSR000CQX-RNAseq-K562	K562	C15_0d_rep2, C20_0d_rep1, C20_0d_rep2, H1_0d_rep1, H1_0d_rep2, H9_0d_rep1, H9_0d_rep2
ENCSR000AEQ-RNAseq-K562	K562	C15_0d_rep2, C20_0d_rep1, C20_0d_rep2, H1_0d_rep1, H1_0d_rep2, H9_0d_rep1, H9_0d_rep2
ENCSR000CWI-RNAseq-K562	K562	C15_0d_rep2, C20_0d_rep1, C20_0d_rep2, H1_0d_rep1, H1_0d_rep2, H9_0d_rep1, H9_0d_rep2
ENCSR696YIB-RNAseq-K562	K562	C15_0d_rep2, C20_0d_rep1, C20_0d_rep2, H1_0d_rep1, H1_0d_rep2, H9_0d_rep1, H9_0d_rep2
ENCSR000AEM-RNAseq-K562	K562	C15_0d_rep2, C20_0d_rep1, C20_0d_rep2, H1_0d_rep1, H1_0d_rep2, H9_0d_rep1, H9_0d_rep2
ENCSR040YBR-RNAseq-K562	K562	C15_0d_rep2, C20_0d_rep1, C20_0d_rep2, H1_0d_rep1, H1_0d_rep2, H9_0d_rep1, H9_0d_rep2
ENCSR109IQO-RNAseq-K562	K562	C15_0d_rep2, C20_0d_rep1, C20_0d_rep2, H1_0d_rep1, H1_0d_rep2, H9_0d_rep1, H9_0d_rep2
ENCSR000AEP-RNAseq-K562	K562	C15_0d_rep2, C20_0d_rep1, C20_0d_rep2, H1_0d_rep1, H1_0d_rep2, H9_0d_rep1, H9_0d_rep2
ENCSR885DVH-RNAseq-K562	K562	C15_0d_rep2, C20_0d_rep1, C20_0d_rep2, H1_0d_rep1, H1_0d_rep2, H9_0d_rep1, H9_0d_rep2
ENCSR000CQA-RNAseq-K562	K562	C15_0d_rep2, C20_0d_rep1, C20_0d_rep2, H1_0d_rep1, H1_0d_rep2, H9_0d_rep1, H9_0d_rep2
ENCSR000CQZ-RNAseq-K562	K562	C15_0d_rep2, C20_0d_rep1, C20_0d_rep2, H1_0d_rep1, H1_0d_rep2, H9_0d_rep1, H9_0d_rep2
ENCSR314LXG-RNAseq-Karpas422	Karpas-422	C15_0d_rep2, C20_0d_rep1, C20_0d_rep2, H1_0d_rep1, H1_0d_rep2, H9_0d_rep1, H9_0d_rep2
ENCSR000CWP-RNAseq-Lhcnm2	LHCN-M2	C15_0d_rep1, C15_0d_rep2, C15_2d_rep1, C20_0d_rep1, C20_0d_rep2, C20_4d_rep1, C20_4d_rep2, H1_0d_rep1, H1_0d_rep2, H1_2d_rep1, H1_2d_rep2, H1_4d_rep1, H1_4d_rep2, H9_0d_rep1, H9_0d_rep2, H9_2d_rep1, H9_2d_rep2
ENCSR332DBS-RNAseq-Lhcnm2	LHCN-M2	C15_0d_rep1, C15_0d_rep2, C15_2d_rep1, C20_0d_rep1, C20_0d_rep2, C20_4d_rep1, C20_4d_rep2, H1_0d_rep1, H1_0d_rep2, H1_2d_rep1, H1_2d_rep2, H1_4d_rep1, H1_4d_rep2, H9_0d_rep1, H9_0d_rep2, H9_2d_rep1, H9_2d_rep2
ENCSR000AFB-RNAseq-Liver	liver	C15_0d_rep2, C20_0d_rep1, C20_0d_rep2, H1_0d_rep1, H1_0d_rep2, H9_0d_rep1, H9_0d_rep2
ENCSR000AAP-RNAseq-LungMicrovascularEndothelialCell	lung microvascular endothelial cell	C15_30d_rep1, C15_30d_rep2, C20_30d_rep1, C20_30d_rep2, H1_30d_rep1, H1_30d_rep2, H9_30d_rep1, H9_30d_rep2
ENCSR696SMK-RNAseq-M059j	M059J	C15_0d_rep1, C15_0d_rep2, C15_2d_rep1, C20_0d_rep1, C20_0d_rep2, C20_4d_rep1, C20_4d_rep2, H1_0d_rep1, H1_0d_rep2, H1_2d_rep1, H1_2d_rep2, H1_4d_rep1, H1_4d_rep2, H9_0d_rep1, H9_0d_rep2, H9_2d_rep1, H9_2d_rep2
ENCSR815UVL-RNAseq-MammaryMicrovascularEndothelialCell	mammary microvascular endothelial cell	C15_30d_rep1, C15_30d_rep2, C20_30d_rep1, C20_30d_rep2, H1_30d_rep1, H1_30d_rep2, H9_30d_rep1, H9_30d_rep2
ENCSR000CUD-RNAseq-MesenchymalStemCellOfTheBoneMarrow	mesenchymal stem cell of the bone marrow	C20_30d_rep1, C20_30d_rep2, H1_30d_rep2, H9_30d_rep1, H9_30d_rep2
ENCSR000CUO-RNAseq-MesenchymalStemCellOfWharton'sJelly	mesenchymal stem cell of Wharton's jelly	C20_30d_rep1, C20_30d_rep2, H1_30d_rep2, H9_30d_rep1, H9_30d_rep2
ENCSR494ATA-RNAseq-Mesendoderm	mesendoderm	C15_0d_rep1, C15_0d_rep2, C15_2d_rep1, C20_0d_rep1, C20_0d_rep2, C20_4d_rep1, C20_4d_rep2, H1_0d_rep1, H1_0d_rep2, H1_2d_rep1, H1_2d_rep2, H1_4d_rep1, H1_4d_rep2, H9_0d_rep1, H9_0d_rep2, H9_2d_rep1, H9_2d_rep2
ENCSR976JGI-RNAseq-Mesendoderm	mesendoderm	C15_0d_rep1, C15_0d_rep2, C15_2d_rep1, C20_0d_rep1, C20_0d_rep2, C20_4d_rep1, C20_4d_rep2, H1_0d_rep1, H1_0d_rep2, H1_2d_rep1, H1_2d_rep2, H1_4d_rep1, H1_4d_rep2, H9_0d_rep1, H9_0d_rep2, H9_2d_rep1, H9_2d_rep2
ENCSR700BEW-RNAseq-Mesendoderm	mesendoderm	C15_0d_rep1, C15_0d_rep2, C15_2d_rep1, C20_0d_rep1, C20_0d_rep2, C20_4d_rep1, C20_4d_rep2, H1_0d_rep1, H1_0d_rep2, H1_2d_rep1, H1_2d_rep2, H1_4d_rep1, H1_4d_rep2, H9_0d_rep1, H9_0d_rep2, H9_2d_rep1, H9_2d_rep2
ENCSR000CUT-RNAseq-MononuclearCell	mononuclear cell	C15_0d_rep2, C20_0d_rep1, C20_0d_rep2, H1_0d_rep1, H1_0d_rep2, H9_0d_rep1, H9_0d_rep2
ENCSR364IBB-RNAseq-MuscleOfArm	muscle of arm	C20_30d_rep1, C20_30d_rep2, H1_30d_rep2, H9_30d_rep1, H9_30d_rep2
ENCSR990LHE-RNAseq-MuscleOfArm	muscle of arm	C20_30d_rep1, C20_30d_rep2, H1_30d_rep2, H9_30d_rep1, H9_30d_rep2
ENCSR317LMH-RNAseq-MuscleOfArm	muscle of arm	C20_30d_rep1, C20_30d_rep2, H1_30d_rep2, H9_30d_rep1, H9_30d_rep2
ENCSR677MYO-RNAseq-MuscleOfArm	muscle of arm	C20_30d_rep1, C20_30d_rep2, H1_30d_rep2, H9_30d_rep1, H9_30d_rep2
ENCSR305NXN-RNAseq-MuscleOfArm	muscle of arm	C20_30d_rep1, C20_30d_rep2, H1_30d_rep2, H9_30d_rep1, H9_30d_rep2
ENCSR785OCX-RNAseq-MuscleOfArm	muscle of arm	C20_30d_rep1, C20_30d_rep2, H1_30d_rep2, H9_30d_rep1, H9_30d_rep2
ENCSR620ZNQ-RNAseq-MuscleOfArm	muscle of arm	C20_30d_rep1, C20_30d_rep2, H1_30d_rep2, H9_30d_rep1, H9_30d_rep2
ENCSR423LLK-RNAseq-MuscleOfArm	muscle of arm	C20_30d_rep1, C20_30d_rep2, H1_30d_rep2, H9_30d_rep1, H9_30d_rep2
ENCSR332MTG-RNAseq-MuscleOfArm	muscle of arm	C20_30d_rep1, C20_30d_rep2, H1_30d_rep2, H9_30d_rep1, H9_30d_rep2
ENCSR547TNE-RNAseq-MuscleOfArm	muscle of arm	C20_30d_rep1, C20_30d_rep2, H1_30d_rep2, H9_30d_rep1, H9_30d_rep2
ENCSR406YML-RNAseq-MuscleOfArm	muscle of arm	C20_30d_rep1, C20_30d_rep2, H1_30d_rep2, H9_30d_rep1, H9_30d_rep2
ENCSR575OHC-RNAseq-MuscleOfArm	muscle of arm	C20_30d_rep1, C20_30d_rep2, H1_30d_rep2, H9_30d_rep1, H9_30d_rep2
ENCSR652AWW-RNAseq-MuscleOfBack	muscle of back	C20_30d_rep1, C20_30d_rep2, H1_30d_rep2, H9_30d_rep1, H9_30d_rep2
ENCSR576UKA-RNAseq-MuscleOfBack	muscle of back	C20_30d_rep1, C20_30d_rep2, H1_30d_rep2, H9_30d_rep1, H9_30d_rep2
ENCSR806ESH-RNAseq-MuscleOfBack	muscle of back	C20_30d_rep1, C20_30d_rep2, H1_30d_rep2, H9_30d_rep1, H9_30d_rep2
ENCSR239BBI-RNAseq-MuscleOfBack	muscle of back	C20_30d_rep1, C20_30d_rep2, H1_30d_rep2, H9_30d_rep1, H9_30d_rep2
ENCSR891JVD-RNAseq-MuscleOfBack	muscle of back	C20_30d_rep1, C20_30d_rep2, H1_30d_rep2, H9_30d_rep1, H9_30d_rep2
ENCSR094RGI-RNAseq-MuscleOfBack	muscle of back	C20_30d_rep1, C20_30d_rep2, H1_30d_rep2, H9_30d_rep1, H9_30d_rep2
ENCSR522XTV-RNAseq-MuscleOfBack	muscle of back	C20_30d_rep1, C20_30d_rep2, H1_30d_rep2, H9_30d_rep1, H9_30d_rep2
ENCSR027EJD-RNAseq-MuscleOfBack	muscle of back	C20_30d_rep1, C20_30d_rep2, H1_30d_rep2, H9_30d_rep1, H9_30d_rep2
ENCSR729ZII-RNAseq-MuscleOfBack	muscle of back	C20_30d_rep1, C20_30d_rep2, H1_30d_rep2, H9_30d_rep1, H9_30d_rep2
ENCSR995ORR-RNAseq-MuscleOfBack	muscle of back	C20_30d_rep1, C20_30d_rep2, H1_30d_rep2, H9_30d_rep1, H9_30d_rep2
ENCSR096USV-RNAseq-MuscleOfLeg	muscle of leg	C20_30d_rep1, C20_30d_rep2, H1_30d_rep2, H9_30d_rep1, H9_30d_rep2
ENCSR699YJR-RNAseq-MuscleOfLeg	muscle of leg	C20_30d_rep1, C20_30d_rep2, H1_30d_rep2, H9_30d_rep1, H9_30d_rep2
ENCSR144UVO-RNAseq-MuscleOfLeg	muscle of leg	C20_30d_rep1, C20_30d_rep2, H1_30d_rep2, H9_30d_rep1, H9_30d_rep2
ENCSR545WAC-RNAseq-MuscleOfLeg	muscle of leg	C20_30d_rep1, C20_30d_rep2, H1_30d_rep2, H9_30d_rep1, H9_30d_rep2
ENCSR447IJE-RNAseq-MuscleOfLeg	muscle of leg	C20_30d_rep1, C20_30d_rep2, H1_30d_rep2, H9_30d_rep1, H9_30d_rep2
ENCSR086DZF-RNAseq-MuscleOfLeg	muscle of leg	C20_30d_rep1, C20_30d_rep2, H1_30d_rep2, H9_30d_rep1, H9_30d_rep2
ENCSR860DST-RNAseq-MuscleOfLeg	muscle of leg	C20_30d_rep1, C20_30d_rep2, H1_30d_rep2, H9_30d_rep1, H9_30d_rep2
ENCSR561WEX-RNAseq-MuscleOfLeg	muscle of leg	C20_30d_rep1, C20_30d_rep2, H1_30d_rep2, H9_30d_rep1, H9_30d_rep2
ENCSR174ESD-RNAseq-MuscleOfLeg	muscle of leg	C20_30d_rep1, C20_30d_rep2, H1_30d_rep2, H9_30d_rep1, H9_30d_rep2
ENCSR906HEV-RNAseq-MuscleOfTrunk	muscle of trunk	C20_30d_rep1, C20_30d_rep2, H1_30d_rep2, H9_30d_rep1, H9_30d_rep2
ENCSR531RKI-RNAseq-MuscleOfTrunk	muscle of trunk	C20_30d_rep1, C20_30d_rep2, H1_30d_rep2, H9_30d_rep1, H9_30d_rep2
ENCSR894WMQ-RNAseq-Myocyte	myocyte	C20_30d_rep1, C20_30d_rep2, H1_30d_rep2, H9_30d_rep1, H9_30d_rep2
ENCSR000CWO-RNAseq-Myocyte	myocyte	C15_0d_rep1, C15_0d_rep2, C15_2d_rep1, C20_0d_rep1, C20_0d_rep2, C20_30d_rep1, C20_30d_rep2, C20_4d_rep1, C20_4d_rep2, H1_0d_rep1, H1_0d_rep2, H1_2d_rep1, H1_2d_rep2, H1_30d_rep2, H1_4d_rep1, H1_4d_rep2, H9_0d_rep1, H9_0d_rep2, H9_2d_rep1, H9_2d_rep2, H9_30d_rep1, H9_30d_rep2
ENCSR828TEI-RNAseq-Myotube	myotube	C15_0d_rep1, C15_0d_rep2, C15_2d_rep1, C20_0d_rep1, C20_0d_rep2, C20_30d_rep1, C20_30d_rep2, C20_4d_rep1, C20_4d_rep2, H1_0d_rep1, H1_0d_rep2, H1_2d_rep1, H1_2d_rep2, H1_30d_rep2, H1_4d_rep1, H1_4d_rep2, H9_0d_rep1, H9_0d_rep2, H9_2d_rep1, H9_2d_rep2, H9_30d_rep1, H9_30d_rep2
ENCSR357XTU-RNAseq-NaturalKillerCell	natural killer cell	C15_0d_rep2, C20_0d_rep1, C20_0d_rep2, H1_0d_rep1, H1_0d_rep2, H9_0d_rep1, H9_0d_rep2
ENCSR995JXE-RNAseq-NeuralCell	neural cell	C15_0d_rep1, C15_0d_rep2, C15_2d_rep1, C20_0d_rep1, C20_0d_rep2, C20_4d_rep1, C20_4d_rep2, H1_0d_rep1, H1_0d_rep2, H1_2d_rep1, H1_2d_rep2, H1_4d_rep1, H1_4d_rep2, H9_0d_rep1, H9_0d_rep2, H9_2d_rep1, H9_2d_rep2
ENCSR000CVP-RNAseq-NeuralCell	neural cell	C15_0d_rep1, C15_0d_rep2, C15_2d_rep1, C20_0d_rep1, C20_0d_rep2, C20_4d_rep1, C20_4d_rep2, H1_0d_rep1, H1_0d_rep2, H1_2d_rep1, H1_2d_rep2, H1_4d_rep1, H1_4d_rep2, H9_0d_rep1, H9_0d_rep2, H9_2d_rep1, H9_2d_rep2
ENCSR292TAP-RNAseq-NeuralCell	neural cell	C15_0d_rep1, C15_0d_rep2, C15_2d_rep1, C20_0d_rep1, C20_0d_rep2, C20_4d_rep1, C20_4d_rep2, H1_0d_rep1, H1_0d_rep2, H1_2d_rep1, H1_2d_rep2, H1_4d_rep1, H1_4d_rep2, H9_0d_rep1, H9_0d_rep2, H9_2d_rep1, H9_2d_rep2
ENCSR244ISQ-RNAseq-NeuralProgenitorCell	neural progenitor cell	C15_0d_rep1, C15_0d_rep2, C15_2d_rep1, C20_0d_rep1, C20_0d_rep2, C20_4d_rep1, C20_4d_rep2, H1_0d_rep1, H1_0d_rep2, H1_2d_rep1, H1_2d_rep2, H1_4d_rep1, H1_4d_rep2, H9_0d_rep1, H9_0d_rep2, H9_2d_rep1, H9_2d_rep2
ENCSR001HHK-RNAseq-Ocily7	OCI-LY7	C15_0d_rep2, C20_0d_rep1, C20_0d_rep2, H1_0d_rep1, H1_0d_rep2, H9_0d_rep1, H9_0d_rep2
ENCSR080HPT-RNAseq-OmentalFatPad	omental fat pad	C15_30d_rep1, C15_30d_rep2, C20_30d_rep1, C20_30d_rep2, H1_30d_rep1, H1_30d_rep2, H9_30d_rep1, H9_30d_rep2
ENCSR362HMX-RNAseq-PericardiumFibroblast	pericardium fibroblast	C15_30d_rep1, C15_30d_rep2, C20_30d_rep1, C20_30d_rep2, H1_30d_rep1, H1_30d_rep2, H9_30d_rep1, H9_30d_rep2
ENCSR257NIR-RNAseq-Peyer'sPatch	Peyer's patch	C15_0d_rep2, C20_0d_rep1, C20_0d_rep2, H1_0d_rep1, H1_0d_rep2, H9_0d_rep1, H9_0d_rep2
ENCSR450BNZ-RNAseq-Peyer'sPatch	Peyer's patch	C15_0d_rep2, C20_0d_rep1, C20_0d_rep2, H1_0d_rep1, H1_0d_rep2, H9_0d_rep1, H9_0d_rep2
ENCSR802HPM-RNAseq-Peyer'sPatch	Peyer's patch	C15_0d_rep2, C20_0d_rep1, C20_0d_rep2, H1_0d_rep1, H1_0d_rep2, H9_0d_rep1, H9_0d_rep2
ENCSR544SAU-RNAseq-Peyer'sPatch	Peyer's patch	C15_0d_rep2, C20_0d_rep1, C20_0d_rep2, H1_0d_rep1, H1_0d_rep2, H9_0d_rep1, H9_0d_rep2
ENCSR000BYN-RNAseq-Pfsk1	PFSK-1	C15_0d_rep1, C15_0d_rep2, C15_2d_rep1, C20_0d_rep1, C20_0d_rep2, C20_4d_rep1, C20_4d_rep2, H1_0d_rep1, H1_0d_rep2, H1_2d_rep1, H1_2d_rep2, H1_4d_rep1, H1_4d_rep2, H9_0d_rep1, H9_0d_rep2, H9_2d_rep1, H9_2d_rep2
ENCSR000CTX-RNAseq-PlacentalPericyte	placental pericyte	C15_30d_rep1, C15_30d_rep2, C20_30d_rep1, C20_30d_rep2, H1_30d_rep1, H1_30d_rep2, H9_30d_rep1, H9_30d_rep2
ENCSR502OTI-RNAseq-PsoasMuscle	psoas muscle	C20_30d_rep1, C20_30d_rep2, H1_30d_rep2, H9_30d_rep1, H9_30d_rep2
ENCSR843HXR-RNAseq-PsoasMuscle	psoas muscle	C20_30d_rep1, C20_30d_rep2, H1_30d_rep2, H9_30d_rep1, H9_30d_rep2
ENCSR000AAM-RNAseq-PulmonaryArteryEndothelialCell	pulmonary artery endothelial cell	C15_30d_rep1, C15_30d_rep2, C20_30d_rep1, C20_30d_rep2, H1_30d_rep1, H1_30d_rep2, H9_30d_rep1, H9_30d_rep2
ENCSR900JSG-RNAseq-PurkinjeCell	Purkinje cell	C15_0d_rep1, C15_0d_rep2, C15_2d_rep1, C20_0d_rep1, C20_0d_rep2, C20_4d_rep1, C20_4d_rep2, H1_0d_rep1, H1_0d_rep2, H1_2d_rep1, H1_2d_rep2, H1_4d_rep1, H1_4d_rep2, H9_0d_rep1, H9_0d_rep2, H9_2d_rep1, H9_2d_rep2
ENCSR000AAH-RNAseq-RegularCardiacMyocyte	regular cardiac myocyte	C15_30d_rep1, C15_30d_rep2, C20_30d_rep1, C20_30d_rep2, H1_30d_rep1, H1_30d_rep2, H9_30d_rep1, H9_30d_rep2
ENCSR571RXE-RNAseq-RightAtriumAuricularRegion	right atrium auricular region	C15_30d_rep1, C15_30d_rep2, C20_30d_rep1, C20_30d_rep2, H1_30d_rep1, H1_30d_rep2, H9_30d_rep1, H9_30d_rep2
ENCSR457ENP-RNAseq-RightAtriumAuricularRegion	right atrium auricular region	C15_30d_rep1, C15_30d_rep2, C20_30d_rep1, C20_30d_rep2, H1_30d_rep1, H1_30d_rep2, H9_30d_rep1, H9_30d_rep2
ENCSR675YAS-RNAseq-RightCardiacAtrium	right cardiac atrium	C15_30d_rep1, C15_30d_rep2, C20_30d_rep1, C20_30d_rep2, H1_30d_rep1, H1_30d_rep2, H9_30d_rep1, H9_30d_rep2
ENCSR396GIH-RNAseq-SigmoidColon	sigmoid colon	C15_0d_rep2, C20_0d_rep1, C20_0d_rep2, H1_0d_rep1, H1_0d_rep2, H9_0d_rep1, H9_0d_rep2
ENCSR568YRP-RNAseq-Sjcrh30	SJCRH30	C20_30d_rep1, C20_30d_rep2, H1_30d_rep2, H9_30d_rep1, H9_30d_rep2
ENCSR444WHQ-RNAseq-SkeletalMuscleMyoblast	skeletal muscle myoblast	C15_0d_rep1, C15_0d_rep2, C15_2d_rep1, C20_0d_rep1, C20_0d_rep2, C20_4d_rep1, C20_4d_rep2, H1_0d_rep1, H1_0d_rep2, H1_2d_rep1, H1_2d_rep2, H1_4d_rep1, H1_4d_rep2, H9_0d_rep1, H9_0d_rep2, H9_2d_rep1, H9_2d_rep2
ENCSR000CPV-RNAseq-SkeletalMuscleMyoblast	skeletal muscle myoblast	C15_0d_rep1, C15_0d_rep2, C15_2d_rep1, C20_0d_rep1, C20_0d_rep2, C20_4d_rep1, C20_4d_rep2, H1_0d_rep1, H1_0d_rep2, H1_2d_rep1, H1_2d_rep2, H1_4d_rep1, H1_4d_rep2, H9_0d_rep1, H9_0d_rep2, H9_2d_rep1, H9_2d_rep2
ENCSR000COY-RNAseq-SkeletalMuscleMyoblast	skeletal muscle myoblast	C15_0d_rep1, C15_0d_rep2, C15_2d_rep1, C20_0d_rep1, C20_0d_rep2, C20_4d_rep1, C20_4d_rep2, H1_0d_rep1, H1_0d_rep2, H1_2d_rep1, H1_2d_rep2, H1_4d_rep1, H1_4d_rep2, H9_0d_rep1, H9_0d_rep2, H9_2d_rep1, H9_2d_rep2
ENCSR000CWN-RNAseq-SkeletalMuscleMyoblast	skeletal muscle myoblast	C15_0d_rep1, C15_0d_rep2, C15_2d_rep1, C20_0d_rep1, C20_0d_rep2, C20_30d_rep1, C20_30d_rep2, C20_4d_rep1, C20_4d_rep2, H1_0d_rep1, H1_0d_rep2, H1_2d_rep1, H1_2d_rep2, H1_30d_rep2, H1_4d_rep1, H1_4d_rep2, H9_0d_rep1, H9_0d_rep2, H9_2d_rep1, H9_2d_rep2, H9_30d_rep1, H9_30d_rep2
ENCSR000CUI-RNAseq-SkeletalMuscleSatelliteCell	skeletal muscle satellite cell	C20_30d_rep1, C20_30d_rep2, H1_30d_rep2, H9_30d_rep1, H9_30d_rep2
ENCSR000AFF-RNAseq-SkeletalMuscleTissue	skeletal muscle tissue	C20_30d_rep1, C20_30d_rep2, H1_30d_rep2, H9_30d_rep1, H9_30d_rep2
ENCSR612HYR-RNAseq-SmallIntestine	small intestine	C15_0d_rep2, C20_0d_rep1, C20_0d_rep2, H1_0d_rep1, H1_0d_rep2, H9_0d_rep1, H9_0d_rep2
ENCSR052FJA-RNAseq-SmoothMuscleCell	smooth muscle cell	C20_30d_rep1, C20_30d_rep2, H1_30d_rep2, H9_30d_rep1, H9_30d_rep2
ENCSR236URT-RNAseq-SmoothMuscleCell	smooth muscle cell	C20_30d_rep1, C20_30d_rep2, H1_30d_rep2, H9_30d_rep1, H9_30d_rep2
ENCSR000AAC-RNAseq-SmoothMuscleCellOfBladder	smooth muscle cell of bladder	C20_30d_rep1, C20_30d_rep2, H1_30d_rep2, H9_30d_rep1, H9_30d_rep2
ENCSR000AAG-RNAseq-SmoothMuscleCellOfTheCoronaryArtery	smooth muscle cell of the coronary artery	C15_30d_rep1, C15_30d_rep2, C20_30d_rep1, C20_30d_rep2, H1_30d_rep1, H1_30d_rep2, H9_30d_rep1, H9_30d_rep2
ENCSR000AAN-RNAseq-SmoothMuscleCellOfThePulmonaryArtery	smooth muscle cell of the pulmonary artery	C15_30d_rep1, C15_30d_rep2, C20_30d_rep1, C20_30d_rep2, H1_30d_rep1, H1_30d_rep2, H9_30d_rep1, H9_30d_rep2
ENCSR000AAU-RNAseq-SmoothMuscleCellOfTheUmbilicalArtery	smooth muscle cell of the umbilical artery	C15_30d_rep1, C15_30d_rep2, C20_30d_rep1, C20_30d_rep2, H1_30d_rep1, H1_30d_rep2, H9_30d_rep1, H9_30d_rep2
ENCSR000AAS-RNAseq-SmoothMuscleCellOfTrachea	smooth muscle cell of trachea	C20_30d_rep1, C20_30d_rep2, H1_30d_rep2, H9_30d_rep1, H9_30d_rep2
ENCSR900SGE-RNAseq-Spleen	spleen	C15_0d_rep2, C20_0d_rep1, C20_0d_rep2, H1_0d_rep1, H1_0d_rep2, H9_0d_rep1, H9_0d_rep2
ENCSR663IOE-RNAseq-Spleen	spleen	C15_0d_rep2, C20_0d_rep1, C20_0d_rep2, H1_0d_rep1, H1_0d_rep2, H9_0d_rep1, H9_0d_rep2
ENCSR194HVU-RNAseq-Spleen	spleen	C15_0d_rep2, C20_0d_rep1, C20_0d_rep2, H1_0d_rep1, H1_0d_rep2, H9_0d_rep1, H9_0d_rep2
ENCSR510PSL-RNAseq-Spleen	spleen	C15_0d_rep2, C20_0d_rep1, C20_0d_rep2, H1_0d_rep1, H1_0d_rep2, H9_0d_rep1, H9_0d_rep2
ENCSR265NZF-RNAseq-Spleen	spleen	C15_0d_rep2, C20_0d_rep1, C20_0d_rep2, H1_0d_rep1, H1_0d_rep2, H9_0d_rep1, H9_0d_rep2
ENCSR106SZN-RNAseq-Spleen	spleen	C15_0d_rep2, C20_0d_rep1, C20_0d_rep2, H1_0d_rep1, H1_0d_rep2, H9_0d_rep1, H9_0d_rep2
ENCSR448VSW-RNAseq-Spleen	spleen	C15_0d_rep2, C20_0d_rep1, C20_0d_rep2, H1_0d_rep1, H1_0d_rep2, H9_0d_rep1, H9_0d_rep2
ENCSR700QVJ-RNAseq-Spleen	spleen	C15_0d_rep2, C20_0d_rep1, C20_0d_rep2, H1_0d_rep1, H1_0d_rep2, H9_0d_rep1, H9_0d_rep2
ENCSR910QOX-RNAseq-Spleen	spleen	C15_0d_rep2, C20_0d_rep1, C20_0d_rep2, H1_0d_rep1, H1_0d_rep2, H9_0d_rep1, H9_0d_rep2
ENCSR330UMQ-RNAseq-Spleen	spleen	C15_0d_rep2, C20_0d_rep1, C20_0d_rep2, H1_0d_rep1, H1_0d_rep2, H9_0d_rep1, H9_0d_rep2
ENCSR000CUM-RNAseq-SubcutaneousPreadipocyte	subcutaneous preadipocyte	C20_30d_rep1, C20_30d_rep2, H1_30d_rep2, H9_30d_rep1, H9_30d_rep2
ENCSR763CQW-RNAseq-Tcell	T-cell	C15_0d_rep2, C20_0d_rep1, C20_0d_rep2, H1_0d_rep1, H1_0d_rep2, H9_0d_rep1, H9_0d_rep2
ENCSR837ZLY-RNAseq-ThoracicAorta	thoracic aorta	C15_30d_rep1, C15_30d_rep2, C20_30d_rep1, C20_30d_rep2, H1_30d_rep1, H1_30d_rep2, H9_30d_rep1, H9_30d_rep2
ENCSR429EWK-RNAseq-ThoracicAorta	thoracic aorta	C15_30d_rep1, C15_30d_rep2, C20_30d_rep1, C20_30d_rep2, H1_30d_rep1, H1_30d_rep2, H9_30d_rep1, H9_30d_rep2
ENCSR000CUK-RNAseq-ThoracicAortaEndothelialCell	thoracic aorta endothelial cell	C15_30d_rep1, C15_30d_rep2, C20_30d_rep1, C20_30d_rep2, H1_30d_rep1, H1_30d_rep2, H9_30d_rep1, H9_30d_rep2
ENCSR367QHR-RNAseq-Thymus	thymus	C15_0d_rep2, C20_0d_rep1, C20_0d_rep2, H1_0d_rep1, H1_0d_rep2, H9_0d_rep1, H9_0d_rep2
ENCSR158XIJ-RNAseq-Thymus	thymus	C15_0d_rep2, C20_0d_rep1, C20_0d_rep2, H1_0d_rep1, H1_0d_rep2, H9_0d_rep1, H9_0d_rep2
ENCSR175CNQ-RNAseq-Thymus	thymus	C15_0d_rep2, C20_0d_rep1, C20_0d_rep2, H1_0d_rep1, H1_0d_rep2, H9_0d_rep1, H9_0d_rep2
ENCSR775KCE-RNAseq-Thymus	thymus	C15_0d_rep2, C20_0d_rep1, C20_0d_rep2, H1_0d_rep1, H1_0d_rep2, H9_0d_rep1, H9_0d_rep2
ENCSR468FBC-RNAseq-Thymus	thymus	C15_0d_rep2, C20_0d_rep1, C20_0d_rep2, H1_0d_rep1, H1_0d_rep2, H9_0d_rep1, H9_0d_rep2
ENCSR229JRA-RNAseq-Thymus	thymus	C15_0d_rep2, C20_0d_rep1, C20_0d_rep2, H1_0d_rep1, H1_0d_rep2, H9_0d_rep1, H9_0d_rep2
ENCSR069CMT-RNAseq-Thymus	thymus	C15_0d_rep2, C20_0d_rep1, C20_0d_rep2, H1_0d_rep1, H1_0d_rep2, H9_0d_rep1, H9_0d_rep2
ENCSR000AFK-RNAseq-ThyroidGland	thyroid gland	C15_0d_rep2, C15_30d_rep1, C15_30d_rep2, C20_0d_rep1, C20_0d_rep2, C20_30d_rep1, C20_30d_rep2, H1_0d_rep1, H1_0d_rep2, H1_30d_rep1, H1_30d_rep2, H9_0d_rep1, H9_0d_rep2, H9_30d_rep1, H9_30d_rep2
ENCSR000AFL-RNAseq-Tongue	tongue	C20_30d_rep1, C20_30d_rep2, H1_30d_rep2, H9_30d_rep1, H9_30d_rep2
ENCSR403SZN-RNAseq-TransverseColon	transverse colon	C15_0d_rep2, C20_0d_rep1, C20_0d_rep2, H1_0d_rep1, H1_0d_rep2, H9_0d_rep1, H9_0d_rep2
ENCSR630VJN-RNAseq-TransverseColon	transverse colon	C15_0d_rep2, C20_0d_rep1, C20_0d_rep2, H1_0d_rep1, H1_0d_rep2, H9_0d_rep1, H9_0d_rep2
ENCSR800WIY-RNAseq-TransverseColon	transverse colon	C15_0d_rep2, C20_0d_rep1, C20_0d_rep2, H1_0d_rep1, H1_0d_rep2, H9_0d_rep1, H9_0d_rep2
ENCSR653ZJF-RNAseq-TransverseColon	transverse colon	C15_0d_rep2, C20_0d_rep1, C20_0d_rep2, H1_0d_rep1, H1_0d_rep2, H9_0d_rep1, H9_0d_rep2
ENCSR083HYC-RNAseq-TrophoblastCell	trophoblast cell	C15_0d_rep1, C15_0d_rep2, C15_2d_rep1, C20_0d_rep1, C20_0d_rep2, C20_4d_rep1, C20_4d_rep2, H1_0d_rep1, H1_0d_rep2, H1_2d_rep1, H1_2d_rep2, H1_4d_rep1, H1_4d_rep2, H9_0d_rep1, H9_0d_rep2, H9_2d_rep1, H9_2d_rep2
ENCSR762CJN-RNAseq-TrophoblastCell	trophoblast cell	C15_0d_rep1, C15_0d_rep2, C15_2d_rep1, C20_0d_rep1, C20_0d_rep2, C20_4d_rep1, C20_4d_rep2, H1_0d_rep1, H1_0d_rep2, H1_2d_rep1, H1_2d_rep2, H1_4d_rep1, H1_4d_rep2, H9_0d_rep1, H9_0d_rep2, H9_2d_rep1, H9_2d_rep2
ENCSR000BYO-RNAseq-U87Mg	U-87 MG	C15_0d_rep1, C15_0d_rep2, C15_2d_rep1, C20_0d_rep1, C20_0d_rep2, C20_4d_rep1, C20_4d_rep2, H1_0d_rep1, H1_0d_rep2, H1_2d_rep1, H1_2d_rep2, H1_4d_rep1, H1_4d_rep2, H9_0d_rep1, H9_0d_rep2, H9_2d_rep1, H9_2d_rep2
ENCSR000AFM-RNAseq-UmbilicalCord	umbilical cord	C20_30d_rep1, C20_30d_rep2, H1_30d_rep2, H9_30d_rep1, H9_30d_rep2
ENCSR000AAV-RNAseq-UterineSmoothMuscleCell	uterine smooth muscle cell	C20_30d_rep1, C20_30d_rep2, H1_30d_rep2, H9_30d_rep1, H9_30d_rep2
ENCSR000CUG-RNAseq-VeinEndothelialCell	vein endothelial cell	C15_30d_rep1, C15_30d_rep2, C20_30d_rep1, C20_30d_rep2, H1_30d_rep1, H1_30d_rep2, H9_30d_rep1, H9_30d_rep2
